# Supplementary material for: The Effect of a Single Trifluoromethyl Substituent on the Reactivity of Chelating C 2 and C s‑Symmetric Bis(alkoxide) Ligands on a Terphenyl Platform
Source: Inorg Chem. 2026 Jan 15;65(4):2110–6. doi: 10.1021/acs.inorgchem.5c05470 (PMC12869483; doi:10.1021/acs.inorgchem.5c05470)
Supplement: Supplementary file 2 [file ic5c05470_si_002.xyz]

65
Cr(rac-Lig2) S=2
 Cr -1.6396144428 -1.467455314 -0.1690011423
 F -4.0876630764 2.3384731446 0.9925012652
 F -4.4661708086 1.3878338801 -0.9314505077
 F -6.015250122 1.377270899 0.5931559326
 O -0.197048671 -1.7620082033 -1.2870800955
 O -2.7889709965 -0.1163896764 0.3963999431
 C 0.6428651222 -2.6601359028 -1.9230046043
 C 1.5089224654 -3.5301732997 -0.9467474323
 C 2.5899901946 -4.2496918396 -1.5064745816
 H 2.7586198321 -4.193256644 -2.5911484957
 C 3.473667808 -5.0064983625 -0.7254176016
 H 4.3005561829 -5.5508896519 -1.2079953881
 C 3.3091166512 -5.0446454579 0.6676930231
 H 3.9998979879 -5.6222318575 1.3019135257
 C 2.2484166717 -4.3375343289 1.2467187606
 H 2.0975065177 -4.3732750713 2.3376057389
 C 1.3279318155 -3.5907154488 0.4677051509
 C 0.2233807872 -2.9285755197 1.227551489
 C 0.4890967616 -1.9673769005 2.223105265
 H 1.5328846426 -1.6819401319 2.4273790096
 C -0.5618639971 -1.2958144694 2.8918636591
 H -0.3228595252 -0.4894284826 3.6025062901
 C -1.9117602189 -1.5653526185 2.5902556301
 C -2.1948701646 -2.6372478712 1.6831940691
 H -3.2335449102 -2.9797039327 1.5546145043
 C -1.1393456038 -3.3114971689 1.0106971049
 H -1.3599973887 -4.1698453181 0.3597035535
 C -3.0173378986 -0.7849601615 3.2198352953
 C -3.0169118636 -0.724743906 4.634849824
 H -2.2176465246 -1.2527288847 5.179230622
 C -4.0126307916 -0.0459414483 5.3492099928
 H -3.9867042529 -0.0227610185 6.449967331
 C -5.0401405837 0.5907840919 4.6400002599
 H -5.8390549985 1.1297071806 5.1734371853
 C -5.0499164465 0.5513351283 3.2364198596
 H -5.858806378 1.0725681137 2.7088567935
 C -4.0498344279 -0.1145964719 2.4911814863
 C -4.074427422 -0.0897140027 0.9290228858
 C -4.6674963902 1.2741806931 0.3990729015
 C -4.9484064534 -1.2380420356 0.3463215827
 C -4.7195404071 -1.6404961107 -0.9901352093
 H -3.9774686955 -1.0968125674 -1.5963467621
 C -5.454028175 -2.6928256813 -1.5621178188
 H -5.2594456 -2.9886928278 -2.6052760609
 C -6.4348125409 -3.3606487769 -0.8075629272
 H -7.008497454 -4.1893781875 -1.2520283556
 C -6.680118866 -2.9590487937 0.5162115633
 H -7.4489683951 -3.4723338087 1.1157122924
 C -5.944530737 -1.9042182239 1.0880376809
 H -6.1439234359 -1.6062940534 2.1283164792
 C 1.5936628256 -1.8306695791 -2.8341224249
 C 1.9214859506 -2.1445019692 -4.1692390798
 C 2.1550209207 -0.6715457153 -2.2552984294
 C 2.7929848079 -1.3173243439 -4.9031087397
 H 1.499426625 -3.0325954156 -4.6589935938
 C 3.0282714205 0.1479242802 -2.985057956
 H 1.8855794377 -0.4125550434 -1.2205831993
 C 3.351820386 -0.1716730945 -4.3163450357
 H 3.0303034198 -1.5758373627 -5.9475577063
 H 3.4553518212 1.0469155847 -2.5122601578
 H 4.0329682391 0.473197569 -4.8940553684
 C -0.2813237923 -3.6077636579 -2.7673842753
 F -1.183911595 -4.2344018062 -1.9601771285
 F -0.990678089 -2.9148227719 -3.6832044848
 F 0.3853181953 -4.5933824224 -3.4268330977

#=============================END

65
Cr(rac-Lig2) S=1
 Cr -1.0838720783 -1.66008066 0.76828412
 F -3.3991783574 2.2586159814 0.787774597
 F -3.6617421881 1.242982039 -1.1244431614
 F -5.360893191 1.4747006702 0.2088275009
 O -0.496157241 -1.8669103397 -0.9477916295
 O -2.3000218419 -0.3166860485 0.4439545125
 C 0.3826214318 -2.7006307269 -1.6469893889
 C 1.4120640066 -3.5298702531 -0.8050622648
 C 2.4949959923 -4.1137780419 -1.5046773322
 H 2.57906581 -3.9484881143 -2.5881587075
 C 3.4728871489 -4.8822658793 -0.8594111619
 H 4.2968548288 -5.3184120839 -1.4457633132
 C 3.4042092704 -5.0793377605 0.5291148564
 H 4.1696014299 -5.673879999 1.0521729083
 C 2.3478869662 -4.5037782746 1.2459787826
 H 2.279290778 -4.6445403216 2.3366879406
 C 1.3429887328 -3.7435424196 0.6017151235
 C 0.2683252357 -3.1683439523 1.4669794149
 C 0.4881171382 -1.8821767766 2.1146718081
 H 1.4895107788 -1.4286814377 2.1085624193
 C -0.5764399562 -1.2960375433 2.8889375093
 H -0.4057838188 -0.3162907411 3.3630947114
 C -1.9025778782 -1.7672165261 2.7775866891
 C -2.1545335803 -2.9588597188 1.9783339311
 H -3.1798692013 -3.3329291281 1.8530607522
 C -1.0377079774 -3.7113391068 1.4733636803
 H -1.2405442699 -4.6039035189 0.8640045679
 C -3.0286750632 -0.9079105616 3.2573369943
 C -3.2467990347 -0.8611300567 4.6524141087
 H -2.6061311975 -1.4771546619 5.3039047024
 C -4.2516161645 -0.0586547063 5.2100529268
 H -4.4059721768 -0.0394156361 6.3002718966
 C -5.0481131792 0.7174392054 4.3567135904
 H -5.8420780948 1.3617415464 4.7664448594
 C -4.8361435903 0.6836038797 2.9688566808
 H -5.4730170133 1.3098671245 2.3317930736
 C -3.830285991 -0.1178403626 2.3795386559
 C -3.6328479338 -0.1554493194 0.8312492623
 C -4.0183265042 1.2253756703 0.1723014864
 C -4.5223367023 -1.2506862285 0.1773011354
 C -4.0709335641 -1.853015055 -1.0168521264
 H -3.1000880853 -1.5516730884 -1.4358991318
 C -4.8459793443 -2.8351933704 -1.6551696539
 H -4.4702295346 -3.3000514442 -2.5801472128
 C -6.0847444436 -3.2240568481 -1.1154823717
 H -6.6912033817 -3.9963003101 -1.6154682021
 C -6.5439022406 -2.6211107732 0.0679885233
 H -7.5130389336 -2.91744825 0.5006414973
 C -5.76828178 -1.6392422821 0.7105339977
 H -6.1386194909 -1.1817021524 1.6402078577
 C 1.1558205852 -1.7798988058 -2.6315167958
 C 1.2870414158 -1.9977005657 -4.0181872646
 C 1.7496178048 -0.6283477206 -2.0693251275
 C 2.0005352472 -1.0850953975 -4.8186773339
 H 0.8345051269 -2.876764664 -4.4960464192
 C 2.4639068456 0.2770221145 -2.8664562332
 H 1.6332841253 -0.4388468215 -0.9914557659
 C 2.5931095461 0.0519453421 -4.2492494466
 H 2.0859758762 -1.2701614324 -5.9014072441
 H 2.917397582 1.1691049626 -2.405687911
 H 3.1491567847 0.7640571131 -4.8794385656
 C -0.5512382375 -3.7167539563 -2.3984276673
 F -1.2639574008 -4.4558735627 -1.5101819928
 F -1.4372383009 -3.0819645305 -3.1940193129
 F 0.1308738253 -4.6018367626 -3.1750240459

#=============================END

65
Cr(meso-Lig2) S=2
 Cr 1.4390553048 1.2986433795 -0.0091659558
 F -2.3094636611 2.0787361343 -3.5204124164
 F -1.2470780527 0.2940419208 -2.8775566151
 F -2.9594797467 0.9969714387 -1.7295683523
 F 6.1537617954 -1.2144368402 0.6059373014
 F 4.7086300161 -1.1414841083 -1.0126577522
 F 4.2134628147 -2.2074527727 0.8235519239
 O -0.3224855131 1.3287378062 -0.6570360029
 O 2.9333763964 0.24343388 0.2671199687
 C -0.8960286736 2.2591988662 -1.5227881272
 C -1.8724724656 1.4007681416 -2.4187032753
 C 0.1929645377 2.8772596801 -2.447342374
 C 1.2152339051 2.0224268862 -2.9294504325
 H 1.1692851981 0.9441832298 -2.7054419239
 C 2.2451693401 2.5193356413 -3.7473121475
 H 3.0182102738 1.8322941332 -4.127060314
 C 2.2786717652 3.8827442352 -4.090233896
 H 3.08461127 4.2750381894 -4.7305207524
 C 1.270024442 4.7384481823 -3.6171075999
 H 1.2853841797 5.8081202228 -3.8808074004
 C 0.2336674119 4.2393926907 -2.8058770773
 H -0.5492688909 4.9229068797 -2.4449993927
 C -1.6998158989 3.3535648981 -0.7518278511
 C -2.7863868642 4.0189748848 -1.3653596406
 H -3.0539148058 3.774034988 -2.4016070225
 C -3.5567537859 4.9754391252 -0.6847793872
 H -4.3987655008 5.4620349037 -1.2020375764
 C -3.2586577783 5.2956358298 0.6474416136
 H -3.8588634361 6.0375521815 1.1972393166
 C -2.1771172284 4.6603307225 1.2728543384
 H -1.9171677406 4.9121457846 2.3136893638
 C -1.382778943 3.7062374849 0.5946930586
 C -0.2410633792 3.1094964277 1.3490507757
 C -0.4562249804 2.2694985136 2.4566576515
 H -1.4865072534 2.081877116 2.7959991523
 C 0.6122115683 1.5566700628 3.0423889557
 H 0.3969707471 0.8182682948 3.8300060236
 C 1.9421798753 1.6961681797 2.577377458
 C 2.1915759226 2.6814482036 1.5679135055
 H 3.2275293124 2.9454276544 1.3061044727
 C 1.1073820732 3.3557861759 0.9395485132
 H 1.3114929799 4.1207816614 0.1734035038
 C 3.0431802463 0.8851200973 3.1811619147
 C 3.0355724236 0.8084649995 4.5978111928
 H 2.2622176013 1.3697575872 5.1451408951
 C 3.9887213728 0.0774463612 5.3160463283
 H 3.9517781624 0.0493610774 6.4163083857
 C 4.9860633745 -0.6064790593 4.6093017358
 H 5.7501758978 -1.1948664833 5.1413733809
 C 5.014694585 -0.5415399757 3.2076778887
 H 5.809160865 -1.0890144421 2.6864415614
 C 4.0635306081 0.1873157853 2.455409565
 C 4.1714235089 0.2213006716 0.8960725431
 C 4.8203180928 -1.1061720766 0.3317555232
 C 5.0775037555 1.399030547 0.4269672728
 C 6.1115182948 1.9331527486 1.2238440233
 H 6.2911222668 1.5323876714 2.2324872304
 C 6.9127573862 2.9859236724 0.7468900719
 H 7.7112563615 3.3937733665 1.3872240356
 C 6.6952456875 3.5188259004 -0.5348763576
 H 7.3208605373 4.3462750713 -0.9058858343
 C 5.6717150185 2.9871664747 -1.3388915915
 H 5.4907070488 3.3941057739 -2.3465289409
 C 4.8731195963 1.9345216751 -0.8628546185
 H 4.0750017775 1.5150996465 -1.4927868175

#=============================END

65
Cr(meso-Lig2) S=1
 Cr 1.318860081 1.6393647842 0.5594127959
 F -2.2211515742 1.6065188096 -3.3022678498
 F -1.0311572358 -0.0280682443 -2.5044417471
 F -2.7614884812 0.6880436006 -1.3892498484
 F 5.8742809658 -1.053625683 0.1534558805
 F 4.4136104206 -0.5741254229 -1.3817182815
 F 3.8483638833 -1.875406175 0.2743528366
 O -0.1573019754 1.2639143714 -0.4275877309
 O 2.8281318289 0.7609852028 0.1532264189
 C -0.7843658214 2.0903123879 -1.3833469604
 C -1.717922924 1.0768870633 -2.1513904399
 C 0.25399532 2.656970353 -2.3897325764
 C 1.342501817 1.8362033245 -2.7665583177
 H 1.4455209198 0.8324872037 -2.3304603297
 C 2.2939179158 2.2915957535 -3.694564507
 H 3.1289972221 1.6323740648 -3.9799836231
 C 2.1798311178 3.5756896676 -4.2563918486
 H 2.9262878065 3.9322432004 -4.9840395442
 C 1.1047095815 4.3992646026 -3.8836263293
 H 1.0054957005 5.4086840334 -4.3139406643
 C 0.1472104017 3.942484586 -2.9603305903
 H -0.6890138896 4.6002333828 -2.6813507715
 C -1.6235993755 3.2119914338 -0.7171168332
 C -2.7466308948 3.7625446846 -1.3791788831
 H -3.0416657353 3.37109022 -2.3612487025
 C -3.507364448 4.7979117499 -0.8156143258
 H -4.3768615016 5.192708239 -1.3645041617
 C -3.1598828965 5.3202057878 0.4390402471
 H -3.7473222774 6.1331871236 0.89395032
 C -2.0508917502 4.7901993887 1.1113971567
 H -1.7666252466 5.1868975611 2.0996002704
 C -1.2694430205 3.7503053996 0.5538636944
 C -0.1350495926 3.2433989233 1.3866366163
 C -0.4480623834 2.4237183999 2.5698552916
 H -1.4950253227 2.3578809357 2.9038035767
 C 0.5558824902 1.7295596428 3.1872413273
 H 0.3502228066 1.0986394508 4.0657812033
 C 1.8936695137 1.752080918 2.5707329892
 C 2.251040951 2.9849438025 1.8325638121
 H 3.2981514543 3.2996562467 1.7103572878
 C 1.1936434757 3.7245169362 1.2371605861
 H 1.4170349054 4.5500005032 0.5419884549
 C 2.9634732959 0.8365512033 3.0839531187
 C 2.9670719409 0.5621443248 4.475648208
 H 2.2253412616 1.0661027358 5.1141266718
 C 3.8933361261 -0.3024647651 5.0710036715
 H 3.8608704759 -0.4828098522 6.1570977386
 C 4.8569462529 -0.9261639986 4.2671916631
 H 5.5927943336 -1.6194441427 4.7038709572
 C 4.8838013332 -0.6615360978 2.8895694699
 H 5.648109245 -1.1611516376 2.2811637544
 C 3.9586247959 0.2093484252 2.2689072328
 C 4.0671135137 0.493619577 0.7468428327
 C 4.5570617276 -0.7752651409 -0.0547042571
 C 5.0606167333 1.6534736683 0.4478703946
 C 6.1727862352 1.9285074564 1.2700492601
 H 6.3470077866 1.3337037346 2.1787658306
 C 7.0606088285 2.9696967541 0.9461998226
 H 7.9215952773 3.1728210492 1.602950006
 C 6.8496452588 3.7499724404 -0.2030326313
 H 7.5439940277 4.5678070162 -0.4537432488
 C 5.7437249633 3.4796974002 -1.0280885051
 H 5.5659434376 4.0838794083 -1.9321475669
 C 4.8574499067 2.438414141 -0.7073176461
 H 3.9897500099 2.2302660862 -1.3495396769

#=============================END

91
Cr(rac-Lig2)(THF)2 S=2
 Cr -0.1113365265 -0.2217147197 -0.4768486219
 F -4.2808991899 -0.6923088649 -2.5643819837
 F -3.3999344244 -2.4493194456 -1.6215679607
 F -5.2866990731 -1.681049464 -0.8871658361
 O 1.8348604016 -0.287511792 -0.3191805722
 O -1.9983385245 -0.2873656175 -0.9805648724
 C 3.0208870062 -0.2470535369 0.3718954106
 C 3.4456258401 1.1503728211 0.9511176852
 C 4.7958965349 1.3063490165 1.343390818
 H 5.4700400686 0.4404543462 1.2707781342
 C 5.3109963213 2.5294366372 1.7937841781
 H 6.3692012729 2.6027110201 2.0908396891
 C 4.4732075952 3.6551983297 1.8458124115
 H 4.8581258399 4.6288135324 2.1884272356
 C 3.1311193206 3.522818859 1.47151522
 H 2.4559888819 4.3901473623 1.5478517069
 C 2.5867093352 2.284425791 1.0391508486
 C 1.124455 2.2656334193 0.7550042839
 C 0.5091356536 3.2488186208 -0.0437616097
 H 1.1318260952 4.0178565899 -0.5283082022
 C -0.8805236723 3.2350437991 -0.2809837184
 H -1.3174075942 3.9911879193 -0.9522177683
 C -1.7121719161 2.241371657 0.2733027011
 C -1.1065654834 1.2965117308 1.1514750811
 H -1.7416330453 0.6050457865 1.7230969317
 C 0.2794201755 1.3059305286 1.3851673853
 H 0.7052921551 0.6232668631 2.1298155976
 C -3.178137524 2.2155591452 0.0179778154
 C -3.8499462154 3.4633306206 0.0703896231
 H -3.2592574336 4.363772556 0.3018558784
 C -5.2323664268 3.5772789265 -0.117905338
 H -5.7208777355 4.5629987287 -0.0634708633
 C -5.9775564179 2.415130879 -0.3575224551
 H -7.068433978 2.4667936283 -0.5024560168
 C -5.3303362079 1.1702503762 -0.4139982376
 H -5.946518352 0.2846728763 -0.6093200488
 C -3.9326761975 1.0271128339 -0.2453201101
 C -3.239825725 -0.3762601021 -0.3813656613
 C -4.06992028 -1.2955121187 -1.3679225077
 C -3.2202688149 -1.1420310973 0.9774053599
 C -2.2598835379 -2.1631413742 1.1549746076
 H -1.5676837446 -2.3898976028 0.3288238983
 C -2.1955586123 -2.8869697972 2.3575508497
 H -1.4375616454 -3.6775386704 2.4789484049
 C -3.0941615462 -2.6061404987 3.4022825362
 H -3.04035082 -3.1689971466 4.3478613917
 C -4.0618485985 -1.6022225863 3.2294333351
 H -4.7723212093 -1.3736882257 4.0401246925
 C -4.1266807839 -0.8784319556 2.0246500846
 H -4.8850790492 -0.0897291263 1.9068009796
 C 4.1188563349 -0.7116089649 -0.6440381146
 C 4.64851845 -2.0184511539 -0.7110530026
 C 4.5104163853 0.2114417711 -1.6409027193
 C 5.540838429 -2.3846796272 -1.7375002472
 H 4.3827333651 -2.7717090026 0.0424002829
 C 5.3958317179 -0.1520908123 -2.6665864038
 H 4.1197166783 1.2395564463 -1.5992926919
 C 5.917634512 -1.4577241797 -2.7212554146
 H 5.9466678783 -3.4091277685 -1.7590232845
 H 5.6880401448 0.5926078325 -3.424756377
 H 6.618957852 -1.7458638544 -3.5205232841
 C 2.9693762695 -1.2347956866 1.6059364384
 F 2.1938526211 -0.7541480841 2.6165734189
 F 2.4398604811 -2.4412180095 1.2698564756
 F 4.1903265055 -1.4795976808 2.1527131068
 O 0.0603123339 -2.0841210447 -1.6131248547
 C -0.5227398346 -2.2090245739 -2.9348685333
 C 1.0751192814 -3.1168681483 -1.4238355262
 C -0.3879882654 -3.694026454 -3.2563661676
 H -1.5555155684 -1.8280047414 -2.8676596143
 H 0.0585409479 -1.5854011815 -3.6530955355
 C 1.0055305755 -4.0061785704 -2.6779151562
 H 2.0530553931 -2.6212404198 -1.2786582347
 H 0.8143870725 -3.6657493727 -0.4949189923
 H -0.4701581798 -3.9062731019 -4.3416106885
 H -1.1794923801 -4.2691705171 -2.7310939776
 H 1.7956462676 -3.7160472355 -3.402321234
 H 1.1510968746 -5.0787017974 -2.438091673
 O 0.0944932001 0.9802662344 -2.5046061406
 C 1.3540561856 1.3054144442 -3.1416683553
 C -1.0036792609 1.4339055622 -3.3273628429
 C 0.9988314463 1.8722325169 -4.5331129919
 H 1.9048507066 2.035770613 -2.510620423
 H 1.9610746196 0.3771916587 -3.1847894666
 C -0.4495801 1.3906694034 -4.7514078131
 H -1.8634307302 0.7728381176 -3.1101778331
 H -1.2845610335 2.4752186611 -3.0398207712
 H 1.6996297149 1.5285674912 -5.320615093
 H 1.0321691819 2.9823600556 -4.5218432202
 H -0.4677740556 0.350674079 -5.1426251909
 H -1.0209526302 2.027741468 -5.4566571945

#=============================END

91
Cr(rac-Lig2)(THF)2 S=1
 Cr  -0.0643087204 -0.1238005099 -0.4923579483
 F  -4.1662397507 -0.8083991842 -2.5740056947
 F  -3.2535314429 -2.5160174169 -1.5718891078
 F  -5.1744926522 -1.785325552 -0.8913747775
 O  1.7908526704 -0.4343145782 -0.1913262404
 O  -1.9250407386 -0.31689984 -0.9728042453
 C  3.0150610673 -0.2990644008 0.433591663
 C  3.432939268 1.1329818084 0.9116057899
 C  4.7894143757 1.3004199354 1.2788536943
 H  5.4558808779 0.4263004665 1.2492202687
 C  5.3223043125 2.5418096332 1.6500547446
 H  6.3846700664 2.6222566087 1.9292734069
 C  4.4917463444 3.6744340935 1.6469364492
 H  4.8858953215 4.6630350852 1.9315663315
 C  3.1452888477 3.5314453468 1.2978208157
 H  2.4796589435 4.4076805057 1.342075377
 C  2.5781410747 2.2763897586 0.9392309438
 C  1.1155545421 2.2604742582 0.673544473
 C  0.4820017972 3.294936655 -0.0538865966
 H  1.0989281351 4.0882084447 -0.5060424245
 C  -0.9071898161 3.3021978702 -0.2706582892
 H  -1.3500589333 4.0911009702 -0.8985680407
 C  -1.7296026737 2.2671550636 0.2383216462
 C  -1.1180130291 1.3025008656 1.0847660834
 H  -1.7506075823 0.6116674081 1.6589142703
 C  0.2751652815 1.2730924381 1.28918004
 H  0.6944502401 0.6078780163 2.0541963109
 C  -3.1862676909 2.1975816186 -0.0380851747
 C  -3.9010060916 3.4236609913 -0.0335769674
 H  -3.3437315531 4.3489148221 0.1817437865
 C  -5.2826976852 3.4874456431 -0.2435304298
 H  -5.8033252556 4.4579859511 -0.221832813
 C  -5.9881613305 2.2957167624 -0.4606836577
 H  -7.0780681288 2.3078544609 -0.6203464673
 C  -5.2999986768 1.0719049459 -0.4760359524
 H  -5.8855663429 0.1631720129 -0.6582275078
 C  -3.9010432172 0.9771584258 -0.2833223102
 C  -3.1742285047 -0.4122041815 -0.3802148877
 C  -3.960965458 -1.3772757128 -1.3589188215
 C  -3.1446838852 -1.1558236562 0.9887537216
 C  -2.1372272087 -2.1227991669 1.2013739489
 H  -1.4128367249 -2.3160594246 0.3940048077
 C  -2.0630699124 -2.8289387909 2.4135315122
 H  -1.2653729276 -3.5740569397 2.5638505657
 C  -3.0032533364 -2.5866268028 3.4308737757
 H  -2.9441682155 -3.1361068816 4.3839433022
 C  -4.0181389241 -1.6371716883 3.2224382358
 H  -4.7601193897 -1.4390938009 4.0126045833
 C  -4.0899664656 -0.9284764999 2.0093388816
 H  -4.8832174912 -0.1797151081 1.8634404264
 C  4.0791304681 -0.8106591591 -0.5935613279
 C  4.5856977006 -2.128423013 -0.6217634767
 C  4.4627730086 0.0665326991 -1.6336639085
 C  5.4486855196 -2.5487004509 -1.6520967161
 H  4.3228352634 -2.8473227625 0.1654456909
 C  5.3160070623 -0.3524707952 -2.6657400069
 H  4.0957181249 1.1039244865 -1.6210435262
 C  5.8158191669 -1.6674359166 -2.6807195946
 H  5.8385489677 -3.5794304241 -1.6419105135
 H  5.6020866204 0.3572203251 -3.4589531445
 H  6.4934460984 -1.9981369796 -3.4839025468
 C  2.9986634895 -1.2189081302 1.7186227668
 F  2.2470942615 -0.6810296748 2.7159492594
 F  2.4636051637 -2.4408363627 1.4574516958
 F  4.2336034145 -1.4332650094 2.2432256945
 O  0.1585866308 -1.9326419298 -1.7491102307
 C  -0.4670078348 -2.0968743151 -3.0439944576
 C  1.0094384692 -3.0763698081 -1.4478156265
 C  -0.4084571743 -3.599371315 -3.3126535339
 H  -1.4859722132 -1.6781110755 -2.9729613924
 H  0.1166033946 -1.5286615142 -3.8062573617
 C  0.9521588262 -3.9690855025 -2.6946239455
 H  2.0195513998 -2.7009178849 -1.2020404788
 H  0.5936228536 -3.5849282081 -0.5500863731
 H  -0.4856170986 -3.844218757 -4.3914184172
 H  -1.2383469264 -4.1118685282 -2.7822645517
 H  1.7768741003 -3.7126526536 -3.3934297612
 H  1.0464878065 -5.045028152 -2.4442465035
 O  0.0511759895 1.0449242107 -2.3915739568
 C  1.3243159825 1.3788155739 -3.000967937
 C  -1.0488034425 1.4729606429 -3.2385281301
 C  0.9803097411 2.1202127974 -4.3027060935
 H  1.9077471708 1.9946910685 -2.2852250886
 H  1.8818181961 0.433147784 -3.1748466755
 C  -0.429754378 1.5937890155 -4.6304752489
 H  -1.8587657807 0.7294879269 -3.1252118416
 H  -1.425593412 2.4548784466 -2.8729552042
 H  1.7219216905 1.9300938531 -5.1046045244
 H  0.9473558884 3.2167809691 -4.1287797952
 H  -0.374214747 0.5984915666 -5.1216804284
 H  -1.0063262793 2.2682520459 -5.295321227

#=============================END

91
Cr(meso-Lig2)(THF)2 S=2
 Cr 0.0119318229 0.0560279388 -0.8640038779
 F 5.1803334084 -1.3640861335 -1.0778905282
 F 3.4399657932 -1.5800192593 -2.3494971413
 F 4.4804321928 0.3332416776 -2.2741864165
 F -5.3405107501 -1.1254183113 -1.0522325458
 F -3.5828273815 -1.8813507258 -2.052312886
 F -4.3004713724 0.1233528124 -2.5208322518
 O 1.9593690149 0.190218136 -1.022920807
 O -1.9292551692 -0.0796480204 -1.0396193931
 C 3.092139993 -0.2419578628 -0.3578647966
 C 4.0661461715 -0.7078406068 -1.5153627462
 C 2.856326907 -1.5011369507 0.533012651
 C 1.9461144362 -2.4797977162 0.0758435683
 H 1.4463001301 -2.3182812802 -0.8904696094
 C 1.7062580996 -3.6459036331 0.8219361059
 H 1.0041168683 -4.40468321 0.4394265999
 C 2.365183739 -3.8515936828 2.0472180875
 H 2.1746136321 -4.763132171 2.6359201378
 C 3.2714360675 -2.884195081 2.5116988858
 H 3.7941107533 -3.0317120823 3.4704699747
 C 3.5192456692 -1.7218966704 1.7580048383
 H 4.234587412 -0.9763980243 2.1361035353
 C 3.7689412713 0.9043017128 0.4698351822
 C 5.1736465124 0.9781802838 0.6220679006
 H 5.810045579 0.210523473 0.1655796435
 C 5.8009621288 2.0143771536 1.3324269233
 H 6.8994729844 2.0280802752 1.4151194217
 C 5.0277604368 3.0202616566 1.9286080346
 H 5.5014118691 3.8381755202 2.4942340009
 C 3.634320186 2.9629534166 1.8033812394
 H 3.0107142639 3.7289570378 2.291485089
 C 2.9854190821 1.922971718 1.0916030122
 C 1.4996391956 1.9800834112 1.0344956067
 C 0.8453825032 3.173743747 0.6775178043
 H 1.4463739667 4.0599470948 0.4189836537
 C -0.5557174305 3.2350188871 0.5702842069
 H -1.0250208977 4.169154817 0.224606524
 C -1.3670319486 2.1119363332 0.8351688158
 C -0.7155440891 0.9264937184 1.2874227272
 H -1.3175038909 0.0819812654 1.6511674839
 C 0.6879763024 0.8605259844 1.3810339093
 H 1.1595476948 -0.043645503 1.7942344531
 C -2.8468215598 2.211634547 0.6999897463
 C -3.4273917747 3.4175296762 1.1753730623
 H -2.7684961127 4.1566757825 1.6569306834
 C -4.7982212044 3.6808035262 1.0866316167
 H -5.2090882733 4.6260867956 1.4749207742
 C -5.6291519578 2.7147178707 0.5053878237
 H -6.7134649757 2.8858527322 0.4123953682
 C -5.0779899599 1.5088940177 0.044762807
 H -5.7663767102 0.7785810474 -0.3942240006
 C -3.6950266039 1.212467374 0.1226335291
 C -3.1413591485 -0.1668132494 -0.393270269
 C -4.1069523451 -0.7543300649 -1.5073883604
 C -3.1665297152 -1.2155332021 0.7696832573
 C -4.1256102232 -1.1862435704 1.8046022291
 H -4.8729895897 -0.379667326 1.8376259243
 C -4.1324171451 -2.1706901821 2.8082049055
 H -4.8860978756 -2.1232791336 3.6106926139
 C -3.1814336314 -3.205094789 2.7942253195
 H -3.1831430107 -3.9733305711 3.5839303668
 C -2.2240314727 -3.2461208924 1.7660647558
 H -1.4676253602 -4.0465980914 1.7459958645
 C -2.2219501428 -2.2627239045 0.7628235413
 H -1.4644907578 -2.2857752688 -0.0351200333
 O 0.1344193935 -1.2819136357 -2.6100519699
 C 0.7933748645 -0.8326637661 -3.8253136569
 C -0.5519472857 -2.5446724063 -2.8427578871
 C 0.8875215233 -2.082584288 -4.6976259852
 H 0.1633324733 -0.0484875793 -4.3021775774
 H 1.7629031515 -0.395091076 -3.5269264178
 C -0.4269180925 -2.8047521551 -4.3483877105
 H -0.0337448218 -3.3331225731 -2.2501126893
 H -1.590821394 -2.4422732256 -2.4856877712
 H 1.7658627769 -2.6931930358 -4.4000522802
 H 0.9847895643 -1.8408687831 -5.7753179395
 H -0.4161002971 -3.8869735765 -4.5884068339
 H -1.2792890427 -2.3448912014 -4.8923184482
 O -0.0617021132 1.8252009293 -2.3834630468
 C 1.0693048693 2.6079345466 -2.8433086336
 C -1.3046724887 2.3733466081 -2.899262281
 C 0.4613626495 3.8884617955 -3.4229407641
 H 1.7572820721 2.7560798878 -1.9887683991
 H 1.6184002813 2.0299299718 -3.6212661543
 C -0.8823187891 3.3777718842 -3.9758415032
 H -1.9338182782 1.5346190609 -3.2549334038
 H -1.8499332717 2.8686285202 -2.0652434336
 H 1.1089150111 4.3584760465 -4.190598401
 H 0.2882817974 4.6366390766 -2.6196113664
 H -0.729904684 2.8685344485 -4.9521956502
 H -1.6337728558 4.1788916162 -4.1272052184

#=============================END

91
Cr(meso-Lig2)(THF)2 S=1
 Cr  0.0174953317 0.1190027045 -0.8923288671
 F  5.1266551422 -1.4408427099 -1.1170290129
 F  3.3731389739 -1.640026778 -2.3735565682
 F  4.4547376741 0.2523369631 -2.3344621221
 F  -5.2800010183 -1.3233876141 -0.9282160769
 F  -3.4985926987 -2.1927654238 -1.7820147441
 F  -4.1908522803 -0.2513459364 -2.4983566031
 O  1.9466229164 0.1909278484 -1.0781350131
 O  -1.8622712539 -0.307074378 -0.9422204032
 C  3.0658322147 -0.268772771 -0.4025546576
 C  4.0245092388 -0.7686301348 -1.5571501283
 C  2.7898924045 -1.5229801417 0.4809449895
 C  1.8025263275 -2.4372389013 0.0545231888
 H  1.2690043502 -2.2314933414 -0.8859683197
 C  1.527764292 -3.600636971 0.7930541721
 H  0.7608736512 -4.3071039408 0.4358798038
 C  2.2356281797 -3.8685903209 1.9781150461
 H  2.020860996 -4.7784601917 2.5609846591
 C  3.2216635931 -2.9659964993 2.4107723609
 H  3.7827486887 -3.1637394036 3.3382206338
 C  3.4997935343 -1.8051911513 1.6657833281
 H  4.2744123555 -1.1079746371 2.0186110301
 C  3.7623758002 0.8615532596 0.4273630508
 C  5.1697542272 0.9228274291 0.5565497852
 H  5.7934758492 0.1545626889 0.0839163112
 C  5.8177477103 1.9494403834 1.2627031444
 H  6.9174908452 1.9540498675 1.3272647659
 C  5.0611172807 2.957085887 1.8773089413
 H  5.5500518941 3.7671695585 2.4413997447
 C  3.6656719484 2.9112579352 1.7757555037
 H  3.0577150069 3.6772603803 2.2829753453
 C  2.9929047071 1.882251485 1.0681202788
 C  1.509176025 1.9475188862 1.0349960483
 C  0.8501045296 3.1633684002 0.7516685558
 H  1.4505070291 4.0651413234 0.550824596
 C  -0.5449305275 3.2255600517 0.6254081989
 H  -1.0104428547 4.1710454404 0.3084256499
 C  -1.3531735303 2.0743774824 0.8110259854
 C  -0.7045682143 0.8861754643 1.2567030038
 H  -1.3047190574 0.0416077726 1.619643914
 C  0.6981912099 0.8116045434 1.3436902117
 H  1.1645714895 -0.092392875 1.7610254767
 C  -2.8263962635 2.1524905787 0.6112681709
 C  -3.4393200533 3.37944574 0.9863655613
 H  -2.812028531 4.1472393575 1.4638836572
 C  -4.8022884129 3.6337978501 0.8079427954
 H  -5.233142639 4.5973968411 1.122875508
 C  -5.6005275845 2.6369525743 0.232992829
 H  -6.6773916747 2.7996183999 0.0676223152
 C  -5.0242576103 1.4075302227 -0.121683061
 H  -5.6905899322 0.6513692155 -0.5495666154
 C  -3.6487837589 1.1165121636 0.0530761276
 C  -3.0955579318 -0.3057468822 -0.3174357663
 C  -4.0337189495 -1.0086884277 -1.3859223338
 C  -3.1453575512 -1.2429564081 0.9362845839
 C  -4.1036430817 -1.094267268 1.9608124496
 H  -4.8264427954 -0.2657682386 1.9204246502
 C  -4.1383418187 -1.9876530933 3.0459021488
 H  -4.8890283118 -1.8486022254 3.8404797358
 C  -3.2189671517 -3.0474229937 3.1220357844
 H  -3.2429198288 -3.7440291038 3.9752717235
 C  -2.2646563618 -3.2072394931 2.102138676
 H  -1.5342179212 -4.030329781 2.1525342389
 C  -2.2328813814 -2.315413876 1.017746462
 H  -1.4801930169 -2.4278315872 0.2236235297
 O  0.0762672773 -1.0342669744 -2.7543151412
 C  0.8531962665 -0.60346143 -3.9046526825
 C  -0.5217476311 -2.3370370732 -3.0033364807
 C  0.9922043455 -1.8490360206 -4.7804035712
 H  0.2874826723 0.200109596 -4.4291617201
 H  1.8084486046 -0.19620118 -3.5262579668
 C  -0.3329161327 -2.5813624735 -4.5023251931
 H  0.0254901986 -3.1006381857 -2.4028631352
 H  -1.570938454 -2.2979412375 -2.6661172915
 H  1.8559783312 -2.4587044433 -4.4428493208
 H  1.1445507303 -1.5990822479 -5.8497958164
 H  -0.303463716 -3.6611820253 -4.7517133143
 H  -1.1637033273 -2.121470481 -5.0793759921
 O  -0.0567623773 1.8693674215 -2.1982047585
 C  1.0492319093 2.6993250224 -2.6477428704
 C  -1.3077587565 2.2950100055 -2.8090404921
 C  0.3852268734 3.8901013835 -3.3435900999
 H  1.6646741932 2.9589212729 -1.765975661
 H  1.6824091483 2.107834811 -3.34434486
 C  -0.893097673 3.2572404292 -3.9249303591
 H  -1.8519751364 1.3892829364 -3.140816004
 H  -1.9245447741 2.7988670782 -2.03278634
 H  1.0398193025 4.3494896723 -4.111636807
 H  0.1235199595 4.6767348197 -2.6039083579
 H  -0.660784913 2.7017432081 -4.8592161481
 H  -1.6851277155 3.9963522724 -4.1601848855

#=============================END

130
3rac S=4
 Cr -1.2991976398 -0.6513990287 -0.2917696778
 Cr 1.2994876415 0.6512791772 -0.290982329
 F 6.0894115581 -0.9294139024 1.8358721945
 F 5.1508908255 -1.2193527448 -0.0924770515
 F 4.3241436894 -2.2104851633 1.6633964107
 F -4.3253754036 2.2117267677 1.6582189224
 F -5.1507571221 1.2196300299 -0.0977440768
 F -6.090807592 0.9308006824 1.8300504865
 O -0.5652958035 1.149576606 -1.0882576957
 O 0.566525607 -1.1502591787 -1.0868347555
 O 2.8688064322 -0.053719133 0.5650377982
 O -2.8692202857 0.0542942948 0.56228274
 C -0.9292483658 2.0515864247 -2.124373583
 C -1.5118151511 3.4039442042 -1.5788178243
 C -2.2911870449 4.2048613039 -2.4459731597
 H -2.4284218961 3.8887261457 -3.4897847035
 C -2.9245291096 5.3759830126 -2.0072265397
 H -3.5230500703 5.969531494 -2.7161328489
 C -2.8149616322 5.7677117925 -0.6636345393
 H -3.3270972426 6.6715247067 -0.2975343716
 C -2.0371757202 4.9965452399 0.2094054527
 H -1.9193436838 5.3011655734 1.2616268658
 C -1.3615010628 3.8347344692 -0.2324688249
 C -0.4587511914 3.1462753344 0.7303713265
 C -0.932482175 2.4263168308 1.8419587998
 H -2.0137627908 2.3550790984 2.0194076952
 C -0.0418908789 1.7224422594 2.6700111714
 H -0.4562253187 1.1348314894 3.5020844402
 C 1.3528083205 1.7115461849 2.4259541813
 C 1.8295843218 2.5097630746 1.3483052728
 H 2.9088811564 2.6558798392 1.2161725454
 C 0.939761193 3.2305190174 0.5357068233
 H 1.3382050364 3.8865085729 -0.2489134569
 C 2.2862537531 0.9927387985 3.3390528475
 C 1.9547400106 1.0413557494 4.7190377587
 H 1.0682279113 1.6189958476 5.0219752903
 C 2.7315599088 0.4209183283 5.7037457182
 H 2.4430324105 0.4914800535 6.7642682201
 C 3.8833968551 -0.2726434119 5.3122840687
 H 4.5214627065 -0.77293781 6.0578488012
 C 4.236723005 -0.3237273055 3.9548333303
 H 5.1500377292 -0.8700002583 3.6951538156
 C 3.4689448494 0.2896819581 2.9350649829
 C 3.9185064669 0.1935840925 1.4351248891
 C 4.8779387307 -1.0540698232 1.2200247496
 C 4.7956801498 1.4269784924 1.0399590422
 C 5.62156589 2.0941916191 1.9689247188
 H 5.6292047977 1.7784375431 3.0229240045
 C 6.4286284558 3.1727588553 1.5659380564
 H 7.0597259971 3.6862733336 2.3089215204
 C 6.4287285208 3.5978262287 0.2265733976
 H 7.05843143 4.445497137 -0.0873901209
 C 5.6144491698 2.9340350474 -0.7079263985
 H 5.6030960574 3.2563579729 -1.7615048278
 C 4.8097471213 1.8557952586 -0.3037031134
 H 4.1631356616 1.3458611304 -1.0329541952
 C 0.9311262219 -2.0526599786 -2.1223776773
 C 1.5128369848 -3.4050154987 -1.5759057665
 C 2.2926535606 -4.2064599049 -2.4421650553
 H 2.4308628718 -3.8907019768 -3.4859655923
 C 2.9252176228 -5.3776682222 -2.0025215463
 H 3.5241081631 -5.9716597583 -2.7107452044
 C 2.8144072792 -5.7689343689 -0.6588975977
 H 3.3259415261 -6.6728045812 -0.2920985566
 C 2.0361746979 -4.9972201798 0.2132647309
 H 1.9173808335 -5.3014526029 1.2654892042
 C 1.3612732408 -3.8353140058 -0.2295419883
 C 0.4578831118 -3.1462409427 0.7322595529
 C 0.9308097987 -2.4255708537 1.8437335095
 H 2.0119588436 -2.3542869674 2.021973046
 C 0.0396230152 -1.7210137176 2.6705623157
 H 0.4533452855 -1.1328588706 3.5025548784
 C -1.3548897332 -1.7101360246 2.4253674319
 C -1.8308815459 -2.509007333 1.3478543429
 H -2.9100885704 -2.6550515014 1.2149053457
 C -0.9404687301 -3.2304362125 0.5364916723
 H -1.3383334576 -3.8868382114 -0.2480862562
 C -2.2890188887 -0.990719772 3.3373056346
 C -1.9586919763 -1.0386802546 4.7175966159
 H -1.0724763888 -1.6162290699 5.0215705977
 C -2.7363195109 -0.4177105273 5.7013372439
 H -2.4487066931 -0.4877761441 6.7621412816
 C -3.887789784 0.2757096051 5.3085583854
 H -4.5264738877 0.7763832315 6.053338786
 C -4.2399660059 0.3261317089 3.9507812046
 H -5.1530500989 0.8722904192 3.6900496666
 C -3.4713321354 -0.2877980476 2.9319751999
 C -3.9196743915 -0.1925034892 1.4316458189
 C -4.8788584888 1.0550831934 1.2150697708
 C -4.7965723346 -1.4260562583 1.0364482599
 C -4.8092499609 -1.8558804928 -0.3069111427
 H -4.16178699 -1.346595315 -1.035857598
 C -5.6136379763 -2.9343403284 -0.7111793765
 H -5.6011974127 -3.2574526175 -1.7645034558
 C -6.428976761 -3.5973486849 0.2229524571
 H -7.0584328082 -4.4451924282 -0.0910380224
 C -6.4302475564 -3.1712825834 1.5619995466
 H -7.0621864333 -3.6841779151 2.3046954415
 C -5.623504758 -2.0924968997 1.9650321103
 H -5.6322308131 -1.7759340856 3.0187831855
 C 2.0088143108 -1.4413176401 -3.0660777518
 C 1.9352209081 -1.4198262774 -4.4769801354
 C 3.1821874951 -0.9570684565 -2.4532379787
 C 2.9975441678 -0.9079030385 -5.243486191
 H 1.0554915894 -1.7992000788 -5.0108331614
 C 4.2464627731 -0.4546007139 -3.2209937221
 H 3.2768699224 -0.9980903916 -1.3583721857
 C 4.1584747833 -0.4220411597 -4.622631964
 H 2.9100353302 -0.8964208553 -6.3418028646
 H 5.1588804176 -0.1055046473 -2.7129835113
 H 4.9927800545 -0.0316030279 -5.2269584952
 C -2.0059201257 1.4396041158 -3.0688546254
 C -1.9309163642 1.4172239939 -4.4796605133
 C -3.1798759496 0.9556454464 -2.4568800423
 C -2.992433929 0.9047222128 -5.2469027596
 H -1.0506755996 1.7962946404 -5.0128789897
 C -4.2433515558 0.452617228 -3.2253812325
 H -3.2756641699 0.9973762219 -1.3621301706
 C -4.1539538136 0.4191799302 -4.6269120564
 H -2.903808298 0.8925166646 -6.3451221853
 H -5.1562664375 0.1038247572 -2.7180571632
 H -4.9876293932 0.0283193049 -5.2318350402
 C -0.3645080907 -2.3449702576 -2.9625866321
 C 0.3670356533 2.3439620479 -2.9635533314
 F 0.2078288985 3.3647115872 -3.8370334962
 F 0.780823484 1.2647164365 -3.6563383875
 F 1.4269991159 2.6913274866 -2.1635499731
 F -1.4252703184 -2.6916529088 -2.1633193669
 F -0.7773114114 -1.2658692859 -3.6561506674
 F -0.2049438918 -3.3661320789 -3.8355227216

#=============================END

130
3rac S=2
 Cr -1.1474031012 -0.5873113918 -0.1995802387
 Cr 1.132295595 0.5600909229 -0.1996063332
 F 5.999607827 -0.9634905962 1.8133617575
 F 5.0663421262 -1.2379107385 -0.1207600614
 F 4.2507149311 -2.2604824033 1.6204935029
 F -4.2379580031 2.2401131501 1.6836921018
 F -5.0168998828 1.240181536 -0.0868816438
 F -5.988481676 0.9401303462 1.8240264997
 O -0.6126446736 1.1580536293 -1.0705066882
 O 0.5374372756 -1.1400120002 -1.1431771642
 O 2.7760789913 -0.0803044016 0.5416446688
 O -2.7370779767 0.0663340522 0.60701625
 C -0.9492383759 2.0564736471 -2.1215864397
 C -1.53616387 3.4120425414 -1.5848367514
 C -2.3065527749 4.2067842487 -2.4656542826
 H -2.4295148822 3.8858488033 -3.5095716846
 C -2.9511031402 5.377438074 -2.0420687402
 H -3.5411610045 5.9648230918 -2.7630837846
 C -2.8639067994 5.7757196532 -0.6990134547
 H -3.3852973231 6.6789299989 -0.3446599171
 C -2.0948539964 5.012239797 0.1882120971
 H -1.9922707099 5.3230403758 1.2402277845
 C -1.4059005092 3.8521197287 -0.2371406489
 C -0.510226548 3.1764954286 0.7410026436
 C -0.9864666367 2.4756668283 1.864532975
 H -2.0650779925 2.4311692828 2.0577264698
 C -0.1053282415 1.7503700312 2.6820817611
 H -0.5230593436 1.1681785989 3.5161432291
 C 1.2867746856 1.706926811 2.4221238428
 C 1.7681933095 2.4983114446 1.3422516004
 H 2.8479393498 2.6192190786 1.1947889412
 C 0.8862562384 3.2356102923 0.5379993172
 H 1.2915391473 3.8741287597 -0.2571848369
 C 2.2115419788 0.968317249 3.3292481974
 C 1.8893295288 1.0228643296 4.7111109692
 H 1.0198922313 1.6227102605 5.019862172
 C 2.6525497913 0.3773589785 5.6903886813
 H 2.3712954459 0.453752762 6.7524661556
 C 3.7810383733 -0.3498898372 5.2917830969
 H 4.4069281439 -0.8719530358 6.032703024
 C 4.1277530308 -0.4047693777 3.9327403637
 H 5.025096793 -0.9743272948 3.6675756408
 C 3.3743664212 0.236391477 2.9193529996
 C 3.8242400862 0.1493638327 1.4218694669
 C 4.7911883377 -1.0912328022 1.1925915371
 C 4.7066139863 1.3851970349 1.0397179305
 C 5.5354572941 2.0355838829 1.9778710583
 H 5.5385349723 1.7082389684 3.0283395514
 C 6.3517307754 3.1121626478 1.5884853577
 H 6.984895909 3.6127544671 2.3384880594
 C 6.3585369775 3.5511936227 0.2537220003
 H 6.9957130409 4.3970857591 -0.0498089405
 C 5.54098582 2.9039830947 -0.6895435577
 H 5.5337187952 3.2384347627 -1.7393619734
 C 4.7265535621 1.8279774545 -0.2992537319
 H 4.0736244593 1.3346167294 -1.0334475127
 C 0.9080796097 -2.0617920532 -2.1623137429
 C 1.5122283412 -3.3911239826 -1.5873988478
 C 2.2741026944 -4.2051847948 -2.4581994709
 H 2.3577349126 -3.9246512446 -3.5175842955
 C 2.9603836738 -5.3405958677 -2.006512825
 H 3.5401298294 -5.9463522456 -2.7206062321
 C 2.9299859739 -5.6774866561 -0.6438968633
 H 3.4867022757 -6.5500984419 -0.2673667054
 C 2.1707907406 -4.8945161907 0.2338244434
 H 2.1081853608 -5.1628252841 1.3004674989
 C 1.4332430754 -3.7737608144 -0.2182926291
 C 0.5364300626 -3.1014282425 0.7580973668
 C 0.995493767 -2.4754671399 1.9309940401
 H 2.0707064565 -2.4566172998 2.1491929079
 C 0.1024002998 -1.7949691071 2.7780545275
 H 0.5109927181 -1.2648596179 3.6507031602
 C -1.280814247 -1.7195400765 2.4917697438
 C -1.7500881737 -2.4441295697 1.3602005289
 H -2.8271046744 -2.5705493109 1.2025609027
 C -0.8599395709 -3.1285324353 0.5217552068
 H -1.2557690314 -3.7371296467 -0.2998050549
 C -2.2215999844 -0.9996555797 3.3946310096
 C -1.9251918952 -1.0621661251 4.7818194765
 H -1.0591646866 -1.660597081 5.1024077205
 C -2.7098141705 -0.427927993 5.7511031682
 H -2.4483248663 -0.5107407277 6.8177385907
 C -3.8344772393 0.2965693319 5.3369458743
 H -4.4769378997 0.8096266438 6.0698735945
 C -4.1556589798 0.3611160663 3.9721082899
 H -5.0505956999 0.9289127674 3.6955754757
 C -3.3804085046 -0.2684718891 2.9679721798
 C -3.8079391389 -0.1687016393 1.4631288055
 C -4.7686556644 1.0766936069 1.2292797233
 C -4.6874641245 -1.3972322597 1.0534138514
 C -4.6917103932 -1.8271396848 -0.290012102
 H -4.0252080754 -1.3337366228 -1.0119351398
 C -5.5063621963 -2.8949205329 -0.7016474655
 H -5.4852013221 -3.2197386698 -1.7542337433
 C -6.3407161352 -3.5460821454 0.223856941
 H -6.9784571389 -4.3852421888 -0.0965680877
 C -6.3491802545 -3.1202246486 1.5628039612
 H -6.9951070173 -3.6243195261 2.2993984358
 C -5.531928608 -2.0526586209 1.9739967702
 H -5.5467896107 -1.7361873338 3.0275906089
 C 1.9794235638 -1.448511044 -3.1112232163
 C 1.9097356254 -1.4554868669 -4.5224990292
 C 3.1404577336 -0.9309478697 -2.5033090256
 C 2.9665788652 -0.9412022014 -5.2947836761
 H 1.0382637829 -1.8597046867 -5.0515257087
 C 4.1982483057 -0.4247986914 -3.2767357294
 H 3.2262405312 -0.9438642741 -1.4072437405
 C 4.1161497604 -0.4228895774 -4.6791380536
 H 2.8834376129 -0.9532378551 -6.3934188252
 H 5.1010160663 -0.0461950821 -2.7724540108
 H 4.9458963547 -0.0295919653 -5.2878931135
 C -2.0071237624 1.44171594 -3.0814206718
 C -1.9401109144 1.4892350924 -4.492061374
 C -3.1548879174 0.8829421572 -2.4867758563
 C -2.985834773 0.9718546374 -5.277228738
 H -1.0786696203 1.9293184648 -5.0096402881
 C -4.2036967164 0.3761197653 -3.2723223962
 H -3.2369569215 0.8722650319 -1.3911678417
 C -4.1230285348 0.4124575012 -4.6742160143
 H -2.9045959295 1.0143820953 -6.3752401787
 H -5.0980401865 -0.0348146625 -2.7782331868
 H -4.9446334571 0.0168738069 -5.2924316224
 C -0.3924470971 -2.3623597477 -2.9945653056
 C 0.3702898678 2.3233968431 -2.9349351917
 F 0.2562171555 3.3765364883 -3.7784154002
 F 0.7481772313 1.2520658207 -3.6581653533
 F 1.4309550822 2.6041637071 -2.1147330396
 F -1.4523998278 -2.6965152091 -2.1993386196
 F -0.7955570301 -1.2918172111 -3.706285114
 F -0.2251583986 -3.3962230197 -3.8543662655

#=============================END

130
3meso S=4
 Cr 13.1817595084 6.0491920888 12.17716164
 Cr 12.6457975549 4.739868171 14.788599757
 F 17.5628709999 6.9782148199 14.1912840889
 F 16.5491956131 5.2448995582 13.3786235476
 F 16.2158303736 7.195878862 12.4813689941
 F 15.4050597068 2.740409783 13.4385421481
 F 13.747674542 1.7007949857 14.3845119699
 F 14.7228671745 0.8551273043 12.6183141984
 F 9.5200885566 0.6470081073 16.4705124348
 F 11.3176582781 0.8093548972 15.2735558473
 F 9.410565935 1.4667512985 14.4429842517
 F 13.5572402923 10.6304502715 12.5923531939
 F 15.2671245195 9.6331820681 11.6754292021
 F 14.1688661322 11.1206504306 10.5477575085
 O 14.0597472337 6.1053662538 14.0431644969
 O 13.1022985767 4.0731223001 12.8903286676
 O 11.3186812749 3.4331304292 15.1590647097
 O 13.2879296093 7.9143761181 11.8365771344
 C 15.1625916281 6.7683221988 14.6405101247
 C 16.3826347284 6.5599884699 13.6632745598
 C 15.6021900101 6.052200501 15.9525054248
 C 15.5167259137 4.64587406 16.0342349512
 H 15.1527498845 4.0763302156 15.1681416153
 C 15.9540395018 3.9638920715 17.182333673
 H 15.8946122882 2.8646737495 17.2118849334
 C 16.4839279985 4.6765272197 18.2712369839
 H 16.8257063646 4.1434609102 19.1725172531
 C 16.5831487956 6.0759737188 18.1948235208
 H 17.0021039305 6.6477940923 19.0381238112
 C 16.1530303148 6.7580702598 17.0426451434
 H 16.2420132406 7.8532926331 16.9975431662
 C 14.8983552188 8.2761511499 14.9175465295
 C 15.9004949765 9.2576682898 14.7488405151
 H 16.8807218838 8.9829224736 14.3438533124
 C 15.6894766927 10.6043498357 15.085809462
 H 16.5020490366 11.3321277905 14.9340447169
 C 14.4530014062 11.0137627755 15.6001269025
 H 14.272841949 12.0664350951 15.8687150273
 C 13.4385332668 10.0612344316 15.7580838381
 H 12.4584756714 10.362933642 16.1607463063
 C 13.6408222802 8.6993428756 15.4359248878
 C 12.4894526673 7.7808946047 15.6483149232
 C 11.2586005622 8.0366670788 15.0167856895
 H 11.1746158967 8.8977326375 14.336363623
 C 10.1617127006 7.1743968215 15.1928404249
 H 9.2241370476 7.3915361614 14.6614473424
 C 10.2467419088 6.0166972563 15.9949776462
 C 11.4746975052 5.789373901 16.6832500891
 H 11.5379536282 4.9869682676 17.4315109977
 C 12.5682809592 6.658726986 16.518451916
 H 13.4722501941 6.4996993044 17.1220006332
 C 9.0632748341 5.1321093992 16.1738848394
 C 7.810523112 5.787635811 16.3030756386
 H 7.7936201982 6.8885397555 16.2988151211
 C 6.6122650904 5.0877312035 16.4791482946
 H 5.6610314766 5.6327611553 16.5844403531
 C 6.6537410503 3.6883210082 16.5340162692
 H 5.7312432934 3.1030139595 16.6750615902
 C 7.8833457336 3.0221949612 16.4176347281
 H 7.8732764145 1.928001604 16.4748565648
 C 9.1105329159 3.7034955365 16.2301066014
 C 10.4537620421 2.9059570159 16.1060850894
 C 10.1664475189 1.4442826296 15.5642778138
 C 11.1018569366 2.6956422972 17.5111342434
 C 10.354284674 2.7339035421 18.7075002626
 H 9.2788204486 2.9631568885 18.6749427709
 C 10.9695342241 2.490656329 19.9480224453
 H 10.3690065186 2.5349078592 20.8708055285
 C 12.3407118822 2.1924417677 20.0118827636
 H 12.8233823405 1.9993221919 20.9831956254
 C 13.0910602751 2.1424545825 18.8242358868
 H 14.1652975313 1.902911294 18.8626573808
 C 12.4781194643 2.3925078365 17.5852779961
 H 13.0633345122 2.3491041829 16.6554700283
 C 13.2966888118 2.8163046279 12.261713301
 C 14.2900370764 2.0118035981 13.1852850582
 C 14.072662199 2.9757592419 10.9200981377
 C 13.8545109452 2.1173086674 9.8221250114
 H 13.0860065644 1.3330632001 9.8839998541
 C 14.6049226983 2.2587935572 8.6411781942
 H 14.4119828233 1.5832801166 7.7925842778
 C 15.5956334974 3.2502260998 8.5427690476
 H 16.1856977387 3.3565832739 7.6187605873
 C 15.8325142035 4.0972799214 9.6385487033
 H 16.6239857308 4.861474107 9.5909594712
 C 15.0773161166 3.9614077657 10.8156929297
 H 15.3052719864 4.5935061802 11.6848624985
 C 11.9724842279 2.0354282131 12.0234190227
 C 11.8910277993 0.6325717023 12.1700309001
 H 12.754946558 0.0633845623 12.5305927363
 C 10.7211609103 -0.0821750005 11.8664891454
 H 10.7072011146 -1.1754229464 11.9990990942
 C 9.583682474 0.59478411 11.4094171189
 H 8.6591058859 0.0476531292 11.1674993757
 C 9.6355626421 1.9878130084 11.2746463368
 H 8.7514571354 2.5392195161 10.9169110004
 C 10.8106498002 2.7193954926 11.5635110293
 C 10.745143333 4.1946945829 11.3804177976
 C 9.7731085497 4.9468861689 12.0649551438
 H 9.0941051717 4.4349700396 12.7637832296
 C 9.7018971004 6.3435633382 11.9168484556
 H 8.9465869312 6.9010184039 12.488971834
 C 10.6009985927 7.050880324 11.0909005942
 C 11.5473894892 6.2832976096 10.350328133
 H 12.1656960372 6.7737617683 9.5855450631
 C 11.6106367061 4.8847106891 10.4874302804
 H 12.2971135229 4.3159615296 9.8455632598
 C 10.4901515263 8.5276767908 10.943061482
 C 9.1712025355 9.0488460764 10.8756766947
 H 8.3276826532 8.3416384472 10.9006008289
 C 8.9111140766 10.4160230746 10.7346462344
 H 7.8735626411 10.7809687427 10.6772196232
 C 9.9944286858 11.3007847299 10.6527265247
 H 9.8291182887 12.3838139869 10.5378501322
 C 11.3057744946 10.8042952584 10.7080248902
 H 12.1245201072 11.5284667995 10.6313425128
 C 11.5992607275 9.4272015722 10.8590465886
 C 13.0845122704 8.9306104421 10.9153116228
 C 14.0236928933 10.0939109563 11.4418390719
 C 13.6112788685 8.603833296 9.4820916524
 C 14.7363827853 7.7626313271 9.3478824108
 H 15.1881637143 7.3313052742 10.2527305193
 C 15.2768409577 7.4854675175 8.0812669553
 H 16.1580658057 6.8304934217 7.9959004998
 C 14.7021020733 8.0420998243 6.9254699161
 H 15.1250360982 7.8213115536 5.932444006
 C 13.5835977614 8.8828167025 7.0491217633
 H 13.1214568719 9.3249841169 6.1518880324
 C 13.0468598282 9.1661873117 8.3172676471
 H 12.1724195412 9.8289771418 8.396657198

#=============================END

130
3meso S=2
 Cr  13.063148432 5.9745441897 12.3278015449
 Cr  12.6493086145 4.8546584206 14.6184501126
 F  17.6740878639 6.8623525022 14.1366972211
 F  16.5755017347 5.2034955141 13.2854081818
 F  16.3192768448 7.195964954 12.4519758872
 F  15.5210195129 2.7449280655 13.4155654069
 F  13.8880074881 1.6883803149 14.3901897325
 F  14.8780880038 0.8334370464 12.6349862142
 F  9.4409465499 0.8450370984 16.3699048905
 F  11.2834913363 0.9307704091 15.2318245654
 F  9.4178089146 1.5912288257 14.3137138099
 F  13.3231421169 10.5478054364 12.8163899955
 F  15.0483878689 9.6023053976 11.871845278
 F  13.9041998179 11.0792061211 10.7751518653
 O  14.1429690863 6.117420944 14.0194510776
 O  13.2126350831 4.0255833798 12.8647140792
 O  11.3669504874 3.5338227347 15.0437887372
 O  13.1238228995 7.8238129811 12.0145160325
 C  15.2734787846 6.7444480473 14.6100494302
 C  16.4698352855 6.512341346 13.610013077
 C  15.6942622641 5.998039984 15.9100354426
 C  15.5329032242 4.5987582946 15.9824608159
 H  15.1156738597 4.0621987309 15.1202711854
 C  15.9495081263 3.8828659141 17.1170329172
 H  15.8285415863 2.788414407 17.1379834626
 C  16.535314808 4.5558160947 18.202592083
 H  16.8628777768 3.9969288597 19.0935103135
 C  16.707096589 5.948869344 18.1369839042
 H  17.1684478274 6.4895457962 18.978695765
 C  16.2960918977 6.6643074224 16.9983296907
 H  16.4422412933 7.7536388029 16.9624664879
 C  15.0706743825 8.2595534915 14.9109387846
 C  16.1222131146 9.1924180792 14.7606875379
 H  17.085932184 8.8777701115 14.3456568003
 C  15.9843655603 10.5400034336 15.1303442611
 H  16.8342032822 11.2266628291 14.9910864844
 C  14.7754568861 11.001187479 15.6665833549
 H  14.654018353 12.0542001809 15.9652415031
 C  13.7132987272 10.0996655327 15.8059401588
 H  12.7502544525 10.4419315317 16.2169279743
 C  13.8395516583 8.7394979174 15.441954418
 C  12.637056761 7.882428851 15.6079964103
 C  11.4372241538 8.2125282579 14.9517185509
 H  11.4085712182 9.0984766553 14.3007416771
 C  10.3061469983 7.3849118154 15.0538507722
 H  9.4022427574 7.6579782824 14.491285437
 C  10.3234195774 6.1948622386 15.8148380123
 C  11.5181425022 5.9007348041 16.535169691
 H  11.5277791133 5.0771025036 17.2611102702
 C  12.6481621609 6.7301405949 16.4349883107
 H  13.5312780938 6.5069665807 17.0495624708
 C  9.1099214821 5.3401071151 15.9273109711
 C  7.8672281776 6.0254207166 15.9787872923
 H  7.8765349793 7.1260132492 15.9630654154
 C  6.6437607084 5.3577398264 16.096466892
 H  5.7025143795 5.9277940836 16.1423048394
 C  6.6462379878 3.9588735262 16.1733562938
 H  5.7033020331 3.3982818059 16.273266524
 C  7.8635608836 3.2620276185 16.133475856
 H  7.8220736986 2.1695828947 16.2070156162
 C  9.1161700513 3.9097947353 16.0025119672
 C  10.4366818459 3.0688730009 15.9639212549
 C  10.1358061062 1.5955158445 15.4610709159
 C  11.0181224919 2.8793766582 17.4021520733
 C  10.2166209589 2.9551579753 18.5609750315
 H  9.1485482469 3.2044092579 18.4742573268
 C  10.770104737 2.7261505037 19.8328419334
 H  10.1292952843 2.8004162473 20.7261086232
 C  12.1313280708 2.4054644058 19.9653983083
 H  12.5656929786 2.2252461046 20.9616700336
 C  12.9343582342 2.3171535147 18.8148966765
 H  14.001765568 2.062364252 18.9072408937
 C  12.3830655842 2.5510135682 17.544378734
 H  13.0088140873 2.4818212162 16.6429038951
 C  13.4070658366 2.756628614 12.2510372698
 C  14.4223865184 1.9904505794 13.1839032087
 C  14.1591515778 2.913353378 10.8963157463
 C  13.970439095 2.0101975736 9.8290149881
 H  13.2384690538 1.1949165749 9.9223386104
 C  14.7059012657 2.1451612729 8.638125503
 H  14.5372501709 1.4337125454 7.814105607
 C  15.6501678422 3.1759685566 8.4988608429
 H  16.2292668238 3.277325933 7.5673012875
 C  15.8523785301 4.071993087 9.562324308
 H  16.6040757712 4.872573529 9.480251856
 C  15.1129953145 3.942246516 10.7495259586
 H  15.2975822326 4.6275391687 11.5874603322
 C  12.0971366148 1.9429729265 12.0424795223
 C  12.0700773849 0.5369968677 12.1894754602
 H  12.9554085207 0.0009833301 12.5476617617
 C  10.9321223993 -0.2259748345 11.8831831378
 H  10.9650268794 -1.3190824753 12.0137909597
 C  9.770333271 0.4026908678 11.4180760228
 H  8.8723348545 -0.182382491 11.1650473472
 C  9.7636819054 1.79669733 11.294024374
 H  8.8574807189 2.3124922464 10.9391338196
 C  10.9032370282 2.5788582348 11.5961778375
 C  10.7607174524 4.049598937 11.4489639721
 C  9.7088109653 4.7218164725 12.0977645338
 H  9.0263278569 4.1519251074 12.7455094019
 C  9.564844909 6.1156885899 11.9864168034
 H  8.7536429991 6.607904166 12.5422440631
 C  10.4674026181 6.8939487708 11.2313393389
 C  11.488865597 6.203739731 10.5112892921
 H  12.0908754673 6.7432337896 9.7685875787
 C  11.6325748324 4.8098205418 10.6211675777
 H  12.3692909977 4.2960672007 9.9885160097
 C  10.302649613 8.3683978416 11.1308268784
 C  8.9690215635 8.85294946 11.0777799781
 H  8.1471397142 8.1206789533 11.0753836501
 C  8.667867316 10.2155216963 10.982835081
 H  7.6196865723 10.550246237 10.9347156223
 C  9.7230795463 11.1360747367 10.9332592536
 H  9.5247900573 12.2166548675 10.8536710606
 C  11.0488905736 10.678280282 10.974661807
 H  11.8444198671 11.4298750936 10.9225539602
 C  11.3830742019 9.3060887791 11.0799257324
 C  12.8824357762 8.859090814 11.1137975306
 C  13.794359195 10.0371778485 11.653653743
 C  13.4140584902 8.579452304 9.6725486862
 C  14.5661409204 7.780356506 9.512563754
 H  15.035720239 7.3367379488 10.4022357985
 C  15.1092528602 7.5566934154 8.2365984635
 H  16.0102965091 6.9327501119 8.1300638212
 C  14.5120547085 8.126698738 7.0988888157
 H  14.9378307768 7.9474526565 6.0987792318
 C  13.3674350724 8.9267791328 7.2494600905
 H  12.8874558827 9.3787681866 6.3666677968
 C  12.8265419588 9.15627695 8.5265477126
 H  11.930734946 9.786773928 8.6274439732

#=============================END

130
3meso S=0
 Cr 13.1340900419 6.0026827424 12.2915791549
 Cr 12.6450902677 4.8085402484 14.6757638478
 F 17.6598937216 6.91053259 14.1643321191
 F 16.606425195 5.2043642831 13.3498827855
 F 16.3028348358 7.168755628 12.4668097242
 F 15.4750148148 2.7237609795 13.4657247349
 F 13.8262834156 1.6528484504 14.3961759277
 F 14.8398581057 0.8259770061 12.6415451148
 F 9.4111658113 0.8038354368 16.362269329
 F 11.2270585952 0.9169425004 15.1858230807
 F 9.3427788634 1.6046433827 14.3266213215
 F 13.4127768262 10.5894167854 12.7135188384
 F 15.1299024441 9.6298545328 11.7689245092
 F 13.9833720117 11.0982607068 10.6628337463
 O 14.1493886142 6.0872073269 14.0380110023
 O 13.1752405998 4.0171510953 12.8923265438
 O 11.2952984936 3.5307147718 15.0509689185
 O 13.2032420137 7.8661092975 11.9472585114
 C 15.2583674147 6.7450517212 14.6298604325
 C 16.4672861029 6.5189649443 13.6428271623
 C 15.6848699693 6.0261588894 15.9437729797
 C 15.5595492314 4.6237537682 16.0337954779
 H 15.1653056423 4.063620361 15.1756116792
 C 15.9823317472 3.9361427224 17.1835676956
 H 15.8901052156 2.839337144 17.2200326685
 C 16.5380938952 4.6394495079 18.2657058141
 H 16.869421682 4.1019162266 19.1682786095
 C 16.6748809235 6.0352917577 18.1816803119
 H 17.1129312365 6.5997681021 19.020214525
 C 16.2578363484 6.7232246734 17.0283508942
 H 16.3757950241 7.8154143653 16.9779274856
 C 15.0207328936 8.2590272996 14.9041796977
 C 16.0508613871 9.2133443145 14.7430496656
 H 17.023811472 8.9138467431 14.338509423
 C 15.8803441963 10.5634021343 15.0889207894
 H 16.7150350724 11.2669535228 14.9428112359
 C 14.6578199911 11.0053348446 15.6096153944
 H 14.5099159256 12.0600275434 15.8897112696
 C 13.615497005 10.0823323872 15.7569185196
 H 12.6434986173 10.4100471559 16.1585076562
 C 13.7744432852 8.7184223604 15.4185328097
 C 12.5879498566 7.8420872084 15.6044189921
 C 11.3706988361 8.1629040821 14.9762461353
 H 11.3238425469 9.043099779 14.3179047093
 C 10.2410592582 7.3388435761 15.1224961084
 H 9.3191433351 7.6077757278 14.5873152238
 C 10.2788060739 6.1573659979 15.8934542736
 C 11.4935280536 5.8675068246 16.5813304614
 H 11.5223244226 5.0479285897 17.3120556858
 C 12.6211449467 6.6954274728 16.4425123096
 H 13.5170541426 6.4838492378 17.0424795266
 C 9.0691252355 5.3031147392 16.0396272666
 C 7.8299633176 5.9882541098 16.1445590018
 H 7.8400040929 7.0891213757 16.1461044448
 C 6.6110228118 5.3179658023 16.2913150958
 H 5.6717368267 5.8864108867 16.378529018
 C 6.616026379 3.9178161242 16.3417071661
 H 5.6765277292 3.3552746701 16.4614024842
 C 7.8309632998 3.2216889069 16.2487903265
 H 7.7917564163 2.1279633553 16.3022605602
 C 9.0787091898 3.8723324847 16.0896435943
 C 10.4008185117 3.0373236147 15.9899391943
 C 10.0862453446 1.5775348409 15.4576608822
 C 11.0241943971 2.8157744898 17.405199149
 C 10.2584988869 2.870087845 18.5892810282
 H 9.1889688564 3.1231183505 18.5398025992
 C 10.8489468967 2.6139067246 19.8391924439
 H 10.2352784631 2.6715997361 20.7525272775
 C 12.2122957932 2.2865081712 19.9243996677
 H 12.6755483004 2.083958325 20.9032047698
 C 12.9799983479 2.2195845857 18.7486713702
 H 14.0482336233 1.9576821687 18.8037172374
 C 12.3919636748 2.4817376241 17.5002542832
 H 12.9906372171 2.4254821924 16.5795818699
 C 13.3783673326 2.7589605049 12.268953915
 C 14.3781484937 1.9746298308 13.2027890051
 C 14.1482582444 2.9303681532 10.9262166569
 C 13.9522517331 2.0605572389 9.8328232054
 H 13.205545979 1.2559274271 9.898680135
 C 14.6988003786 2.2159778828 8.6513560331
 H 14.5247483028 1.5304926641 7.8066815903
 C 15.6614633885 3.2340878483 8.5470892644
 H 16.2482381617 3.3515008508 7.6222838091
 C 15.8733516727 4.0949791064 9.6372787943
 H 16.6409425087 4.8828866849 9.5842686184
 C 15.1231564734 3.9441824254 10.8154079452
 H 15.3233869036 4.5933387027 11.6780677563
 C 12.067324719 1.9534957643 12.0319629514
 C 12.0246354281 0.5474332546 12.1697824857
 H 12.9024250355 0.0002295606 12.5303638502
 C 10.8786431171 -0.2003433608 11.8553642473
 H 10.8973743431 -1.2943355448 11.9813672835
 C 9.7255479073 0.4445295148 11.3911159594
 H 8.8203203789 -0.1283934573 11.1361070242
 C 9.7370909217 1.8390963612 11.2682451015
 H 8.8386901988 2.3670807249 10.9111016572
 C 10.8857198436 2.6048368208 11.5753890475
 C 10.7661624732 4.0786110219 11.4205508187
 C 9.7533173726 4.7778613271 12.1020720189
 H 9.0832521748 4.225663486 12.7776797023
 C 9.632640419 6.173736028 11.9855772564
 H 8.8482386521 6.6852213447 12.5615726801
 C 10.5200938927 6.9319840793 11.192387283
 C 11.5054890717 6.215477663 10.4518764303
 H 12.1150566145 6.7430099083 9.7057893273
 C 11.6215985832 4.8187564195 10.5610438255
 H 12.3429839853 4.2905991107 9.9222910251
 C 10.370191383 8.4081256496 11.0787882366
 C 9.0385770295 8.8989114484 11.0350944838
 H 8.2126124616 8.1712607726 11.0527511071
 C 8.7434761912 10.2617567824 10.9245869179
 H 7.6966705221 10.6017728725 10.8846981711
 C 9.8035373077 11.1747481457 10.8490121144
 H 9.6105457238 12.255316241 10.7565152454
 C 11.127157072 10.7096975568 10.8814287445
 H 11.9265090845 11.4557297652 10.8099566038
 C 11.456405958 9.3376996512 11.0029197516
 C 12.955328176 8.8822913083 11.035625508
 C 13.8745988375 10.0653736081 11.5538572484
 C 13.4744937148 8.5814668662 9.593204501
 C 14.6169093469 7.7676124482 9.4384708752
 H 15.0867575515 7.3351913886 10.3337085041
 C 15.150280479 7.5170839236 8.1634022163
 H 16.0440974277 6.8818602055 8.0617132987
 C 14.5519409769 8.0749046797 7.0201567337
 H 14.9693308956 7.8748775204 6.0204206989
 C 13.416986003 8.889858627 7.1647651235
 H 12.9365130568 9.3324640037 6.2774454528
 C 12.8866501157 9.1461528634 8.4413127825
 H 11.9985299465 9.7883274513 8.5373684131

#=============================END

182
4rac S=4
 Cr 0.2325303295 7.4549823784 10.8084107574
 Cr 4.9279970636 10.0305690426 5.4919912383
 F -1.7050386722 4.1182989124 11.4267279432
 F -0.3116710542 2.9155639689 12.584176867
 F -0.4188256589 5.0771561713 12.8985952259
 F 5.9722761346 8.8019224192 2.9714408387
 F 6.4305763953 6.7350857821 2.4133870098
 F 7.5196200934 7.6919910717 4.0322276994
 F -2.0790512834 8.7247971812 12.1871260781
 F -0.7964803905 9.7931505893 13.5865597224
 F -2.5296892642 10.7948308426 12.7381495111
 F 6.64817513 14.5706216245 4.6908020119
 F 6.9134482744 12.4055452182 4.5164144699
 F 5.2818634013 13.3981581728 3.4730652219
 O -1.2246465687 7.6392369937 9.3224006191
 O 0.2724765237 5.5914764179 10.244568752
 O 5.2036296075 8.097443474 5.5169274262
 O 3.2770047627 9.8856333882 4.2152551106
 O 4.4012799723 11.9050168769 5.598372954
 O 0.3464851222 9.3880925125 11.0827560287
 O 6.5704889607 10.1185612245 6.8128966855
 O 1.6507606354 7.2900498423 12.3491858361
 C -2.486498957 6.9094768673 9.456279534
 H -3.2059671863 7.6025810945 9.9382731928
 H -2.3089230853 6.032401883 10.1084031109
 C -2.8977862937 6.5243896213 8.0269400728
 H -3.9946735746 6.5872752118 7.8802604763
 H -2.5898381804 5.4820691117 7.8038153589
 C -2.1153992418 7.5191158799 7.1478184724
 H -1.9443317303 7.1479960781 6.1174552847
 H -2.6418784523 8.4940353085 7.086001839
 C -0.8115725208 7.6805379704 7.9277843132
 H -0.0933368269 6.8512536907 7.7395524106
 H -0.3085910897 8.6539921284 7.7641704702
 C 0.6059946525 4.371632246 10.799414826
 C -0.4484370025 4.1067166783 11.938516178
 C 0.3903940155 3.2049825204 9.7887942115
 C 0.8874901806 1.9083118849 10.0361423178
 H 1.4763199226 1.7096865624 10.9447732768
 C 0.6487205997 0.8665521415 9.1229795484
 H 1.0483268081 -0.139931574 9.3270719777
 C -0.0933497811 1.1067276952 7.9526325747
 H -0.2778312268 0.2906015929 7.235664928
 C -0.5953837528 2.3964735085 7.7047025114
 H -1.1755830514 2.5944234783 6.7885554301
 C -0.3548066447 3.4351058966 8.6193352965
 H -0.7179922422 4.4565172664 8.4412576541
 C 2.0777253332 4.3381149835 11.3068519619
 C 3.1330502896 4.6979217531 10.4125214747
 C 4.4671173722 4.6805257341 10.8846012145
 H 5.2686883861 4.9466879565 10.1768548926
 C 4.7885274062 4.3202455473 12.2031601041
 H 5.8389984019 4.3086783981 12.5351475123
 C 3.753985791 3.9636413411 13.0787384532
 H 3.9749034129 3.6671543033 14.1168527422
 C 2.4224582543 3.9742901971 12.6282781752
 H 1.6381260153 3.6780036 13.3363469871
 C 2.9667837283 5.0927488461 8.9693484161
 C 2.8756622055 4.1215601636 7.9498470992
 H 2.8268427631 3.0557425995 8.2179451144
 C 2.8515473909 4.4952950954 6.5967044104
 H 2.7810913447 3.7144757035 5.8232515099
 C 2.9493708052 5.8492039317 6.2032163576
 C 3.0533386479 6.8209513352 7.2239981085
 H 3.146722385 7.8807590726 6.9505627435
 C 3.0579817892 6.4474437857 8.5765208319
 H 3.1392691161 7.2298698155 9.3476786956
 C 2.8192311287 6.2059526906 4.7500883813
 C 1.5770864832 5.878851846 4.1525730637
 H 0.8048449713 5.4159024806 4.7878685499
 C 1.3113657381 6.1186646808 2.7958304315
 H 0.3361728722 5.8430218459 2.3635588946
 C 2.3098731822 6.7032781149 2.0047646683
 H 2.1357824524 6.8988384547 0.934383864
 C 3.5504286404 7.0307268203 2.577435648
 H 4.3157254012 7.4619309377 1.9203070909
 C 3.8438261432 6.7897629531 3.9390422103
 C 5.2416226087 7.099261504 4.5583097573
 C 5.8297846922 5.7726625657 5.1282768685
 C 5.7958154527 4.5739512375 4.3849737583
 H 5.3107446425 4.5541446682 3.397036042
 C 6.3703823711 3.3989303714 4.898417291
 H 6.3333403962 2.4702012856 4.3063943592
 C 6.9851924392 3.4047990242 6.1629421105
 H 7.4306972343 2.4820097788 6.5679108345
 C 7.0230248403 4.596949536 6.9066092552
 H 7.5011983579 4.6112446711 7.8997973333
 C 6.452199569 5.7714161462 6.3879642229
 H 6.4596403843 6.7126764935 6.9533446836
 C 6.2878650785 7.5657908289 3.4782093094
 C 1.9455625325 9.8756524206 4.801827291
 H 1.8694321513 10.7072825376 5.5377839882
 H 1.8242409136 8.9052124734 5.3223647155
 C 1.0097677176 10.0567636045 3.6077333118
 H 0.0185782132 10.4517411948 3.9080771256
 H 0.8587346727 9.0839279344 3.0957196118
 C 1.804868929 11.0310673944 2.717194109
 H 1.5197730988 10.9694567019 1.6478065829
 H 1.6449514632 12.0785781941 3.0459479856
 C 3.2661742115 10.6155712312 2.9463682118
 H 3.6403593633 9.9145606757 2.1728961777
 H 3.9523674092 11.4791402045 3.039755748
 C 4.9971419192 13.1245414773 5.8488900746
 C 3.9686828661 14.2938049558 5.7777595529
 C 4.2896269853 15.5908789393 6.2295124707
 H 5.2741343724 15.7874768455 6.6810852978
 C 3.3553866151 16.6356722684 6.120613955
 H 3.6183520688 17.6425287994 6.4831517267
 C 2.0898129889 16.3979986895 5.5550771576
 H 1.3567577252 17.2164835041 5.4723728062
 C 1.7677503235 15.1077337139 5.0984051096
 H 0.7771604226 14.9118018365 4.6562913598
 C 2.7036777971 14.0661318456 5.2089439695
 H 2.4715879407 13.0445087514 4.8784908992
 C 5.7068317519 13.1574355275 7.2339654171
 C 7.0647456111 13.5150609966 7.389934586
 H 7.6576709527 13.8094585029 6.5145955091
 C 7.6961054639 13.5253341125 8.6463528184
 H 8.755065461 13.8211436277 8.7207883162
 C 6.9716961357 13.1723649195 9.792898087
 H 7.4468284382 13.1833395385 10.7868661298
 C 5.6197964766 12.81724564 9.658742686
 H 5.0293385005 12.5555780903 10.5516085335
 C 4.9659359851 12.8028159461 8.4041587272
 C 3.5092238421 12.4233033248 8.4401200577
 C 3.1164962043 11.072897133 8.5791020213
 H 3.8822620021 10.2825706796 8.553242778
 C 1.771973052 10.7135971861 8.7567350217
 H 1.5017398748 9.6570925575 8.8880675437
 C 0.7576528557 11.6967983676 8.7939415768
 C 1.1497679573 13.0472067052 8.6512748824
 H 0.3830006603 13.8368397889 8.6894924635
 C 2.4979950014 13.4061107583 8.4944640858
 H 2.7690420545 14.4693397523 8.4149108799
 C -0.7028047363 11.3539361433 8.8568831223
 C -1.3712910726 10.751246329 9.9697212446
 C -2.7608978804 10.5176411906 9.8570343324
 H -3.3110569877 10.0698145913 10.6938232244
 C -3.4940143171 10.8723732698 8.7121795256
 H -4.5788460031 10.6817121817 8.6796797366
 C -2.8422286339 11.4777984665 7.6289722233
 H -3.4007727436 11.7750190756 6.72701549
 C -1.4609929201 11.7090499885 7.7139709073
 H -0.9330844345 12.1854875439 6.8722342929
 C -0.5714937659 10.40789033 11.2646244373
 C 0.1046448974 11.7132391515 11.7855295298
 C -0.617690707 12.9211231829 11.8877885714
 H -1.6680487298 12.9613041614 11.5611795416
 C -0.0059837162 14.0792368086 12.396386724
 H -0.58412006 15.0146968846 12.4674407053
 C 1.3381837688 14.0481061459 12.8076364487
 H 1.8197982041 14.9575756383 13.2011672326
 C 2.062533054 12.8478607373 12.7078213808
 H 3.1176177133 12.8139297411 13.0251711453
 C 1.4464548244 11.6896197066 12.2036786643
 H 1.9991794053 10.745818332 12.1033966892
 C -1.5100912193 9.949142798 12.4427114613
 C 5.9722950517 13.3900152024 4.6403805403
 C 7.9536570611 10.1163249723 6.3411991241
 H 8.1329097016 11.0875528949 5.8473931559
 H 8.0774232494 9.2907682195 5.6098677392
 C 8.7812689568 9.8922140065 7.6033116477
 H 8.8967829251 10.8455170335 8.1607556589
 H 9.7898086407 9.4918462565 7.3769984534
 C 7.8997610264 8.9047002797 8.3871179608
 H 8.1135081775 8.8931367656 9.4747034029
 H 8.0422468031 7.8748124879 7.9990676401
 C 6.4804688564 9.4039196538 8.0865622022
 H 5.7415078055 8.5845770696 7.9692077255
 H 6.1255939236 10.135078205 8.8430370864
 C 2.9506488485 7.9309562473 12.1647854978
 H 3.5924742115 7.2306997309 11.5935933374
 H 2.7815563721 8.8604498338 11.5796155701
 C 2.1726203362 8.3923718699 14.3832295598
 H 2.3071537772 8.2362691041 15.4724986051
 H 1.745457121 9.4031182459 14.2240214541
 C 3.4717034002 8.2138084414 13.5779544637
 H 4.0524718595 7.3463133226 13.9557623271
 H 4.1298004321 9.1053322 13.607102296
 C 1.2615637055 7.3399385746 13.75823269
 H 1.423116306 6.3283906196 14.1877799958
 H 0.1865357584 7.5922010685 13.810636168

#=============================END

182
4rac S=2
 Cr 0.2763350429 7.5451857586 10.7718572214
 Cr 4.9114659184 9.9599955016 5.5021194397
 F -1.6454373275 4.1821217623 11.4223706124
 F -0.2419300288 2.9430250218 12.5314811012
 F -0.3614892176 5.0883621092 12.9286926537
 F 5.972132252 8.7845198873 2.9364711169
 F 6.4655085672 6.7316573243 2.3562519398
 F 7.5469807213 7.6939928676 3.9763146112
 F -2.1932277112 8.7967077301 12.2450176611
 F -0.8714314165 9.8289276743 13.6345672666
 F -2.5888418652 10.8743407145 12.8031931427
 F 6.6360261111 14.4756193263 4.7479753574
 F 6.8871107567 12.3079067647 4.5832334349
 F 5.2741308473 13.310142776 3.5193155636
 O -1.1846200582 7.6973173958 9.3113903669
 O 0.3277730663 5.704651989 10.2984787522
 O 5.2376540609 8.0370281796 5.4844476962
 O 3.2785734687 9.8208875317 4.1994147729
 O 4.363640691 11.8265069247 5.6445899912
 O 0.2503839724 9.4156672307 11.1448790895
 O 6.517808025 10.0435660652 6.8656159942
 O 1.7092967589 7.3921528226 12.2739540615
 C -2.4629463077 7.0070278083 9.4935597254
 H -3.1486204347 7.7254273226 9.9870602753
 H -2.2896560549 6.1361920206 10.154830241
 C -2.9272281188 6.6163460356 8.0830432158
 H -4.028296388 6.6856305376 7.9752110314
 H -2.6337930799 5.5709056476 7.8540046342
 C -2.1700128568 7.6031137148 7.1738186745
 H -2.0451628976 7.2323502819 6.1366300707
 H -2.6887220234 8.583447671 7.1349754781
 C -0.8336603344 7.7502317644 7.9009182162
 H -0.1263052302 6.921387268 7.6733255666
 H -0.3320875879 8.7215651693 7.7222266285
 C 0.664282083 4.4603184928 10.8035219441
 C -0.3893930958 4.1575013779 11.9340722679
 C 0.4451928416 3.3360545588 9.7482441926
 C 0.9261231878 2.0262401661 9.955325013
 H 1.5048312397 1.7905144567 10.8614989248
 C 0.6816639352 1.0185405826 9.0064509236
 H 1.0672675946 0.0009427484 9.1800019913
 C -0.0485134374 1.3064962947 7.8394536145
 H -0.2374350387 0.5169748214 7.0944409439
 C -0.5331741666 2.6096506351 7.6310574968
 H -1.1039202454 2.8451608984 6.7179120597
 C -0.2883632667 3.6141105898 8.5820872689
 H -0.6406273959 4.6441296381 8.4352061933
 C 2.1348525987 4.4080070198 11.3065596323
 C 3.1958511093 4.7238362018 10.4026396784
 C 4.530554273 4.6769795321 10.8701266942
 H 5.3364786374 4.9099138612 10.1556587469
 C 4.8465804205 4.3306171665 12.1937565909
 H 5.897541091 4.2953713578 12.5224732662
 C 3.8059931729 4.0181940274 13.0790149552
 H 4.0226396361 3.732806788 14.1210766086
 C 2.4735295042 4.0583342873 12.6333889776
 H 1.6847427804 3.7924362804 13.3483629607
 C 3.0333879124 5.0945801239 8.9521217637
 C 3.0386287636 4.1061352807 7.9453050537
 H 3.0593937034 3.0430019867 8.2288338776
 C 3.0091105047 4.4579238524 6.5862067569
 H 3.0061216567 3.6646146795 5.8225434756
 C 3.0127181711 5.8101763911 6.1774303101
 C 3.02255695 6.7997067973 7.1854917555
 H 3.0359165905 7.8608979768 6.8999101768
 C 3.0223637524 6.4472046563 8.5437101708
 H 3.0115784146 7.2426863183 9.3054704036
 C 2.8712655043 6.1474223413 4.720038884
 C 1.6273604384 5.8064562895 4.1354334951
 H 0.8643536296 5.3408844192 4.7799216242
 C 1.3501560147 6.0355929604 2.7788855417
 H 0.3741241243 5.7496854988 2.3552494605
 C 2.3385516847 6.6224958935 1.9768898229
 H 2.1548111985 6.8101110826 0.906676194
 C 3.5815224776 6.9621472078 2.5374931204
 H 4.3389534604 7.3946743266 1.8721151973
 C 3.8857371981 6.7321403869 3.8986227463
 C 5.2833269182 7.0544281549 4.5112436887
 C 5.8934730821 5.7297570432 5.0620611701
 C 5.8718721965 4.5383995584 4.3066444005
 H 5.3833031073 4.5224181711 3.3203531722
 C 6.4637033255 3.3658630953 4.8060722512
 H 6.4369694238 2.4427733664 4.2047174051
 C 7.0829031735 3.3670542133 6.0685806146
 H 7.5420774678 2.446131347 6.4624455173
 C 7.108119006 4.5520496365 6.8242523086
 H 7.589493063 4.5621935732 7.8159779986
 C 6.5204085521 5.72417413 6.3195241495
 H 6.5170053984 6.660590692 6.8932715707
 C 6.3141677638 7.5504962732 3.4297452836
 C 1.9373023209 9.8067673116 4.7628322215
 H 1.8505403173 10.6303946955 5.5067051626
 H 1.8051077141 8.8304384038 5.2694803465
 C 1.0209642996 10.0017558629 3.5557390203
 H 0.0264559493 10.3976106933 3.8437056333
 H 0.8746199941 9.0338870708 3.0329398093
 C 1.8334321717 10.9805020685 2.6863964108
 H 1.5628046166 10.9318737702 1.612584133
 H 1.6758877795 12.0254628777 3.0243148933
 C 3.2880302604 10.5525731551 2.9311953174
 H 3.6650666369 9.8500300563 2.1606459515
 H 3.9800884829 11.4102407662 3.0326457191
 C 4.9631527746 13.0448055431 5.8935854996
 C 3.9401160366 14.217708711 5.8074619819
 C 4.2635469437 15.5169345186 6.2512837073
 H 5.2461914569 15.7131322569 6.7070768107
 C 3.334168852 16.5645340344 6.1286543114
 H 3.5990721124 17.5731846302 6.4847452653
 C 2.0709809529 16.3274471709 5.5575377432
 H 1.3417663857 17.1482000289 5.4640450006
 C 1.7463515756 15.0349247106 5.109194846
 H 0.757540433 14.8394347974 4.6629162945
 C 2.6774875268 13.9905234547 5.2331887825
 H 2.4434454451 12.967181984 4.9094520641
 C 5.6612289085 13.0831431801 7.2845834207
 C 7.0223789064 13.4243704345 7.4494607821
 H 7.6281886739 13.6993614052 6.5767453894
 C 7.6416325536 13.4426696592 8.7116584309
 H 8.7037586449 13.7251396168 8.792548659
 C 6.9015128362 13.1149711043 9.8557057259
 H 7.367032144 13.1331238007 10.8541011643
 C 5.5465372633 12.775721406 9.7127208018
 H 4.9439774407 12.5331607925 10.602875633
 C 4.9051129562 12.7526409834 8.4517845082
 C 3.4439495187 12.389845406 8.4793630895
 C 3.0349860556 11.0434768611 8.6074183158
 H 3.7904710686 10.2439707514 8.5717936477
 C 1.6866318452 10.6994267362 8.7855783676
 H 1.4058441421 9.6435296864 8.9090932445
 C 0.6844662236 11.6945057565 8.8314752152
 C 1.0922420332 13.0408683294 8.6941513317
 H 0.3347994411 13.8392244758 8.7366153332
 C 2.4446078764 13.3843893474 8.5388355353
 H 2.7285358438 14.444695523 8.4642261464
 C -0.7802121566 11.3705347511 8.8996801227
 C -1.453940947 10.7875523597 10.0196798768
 C -2.8484756332 10.5789093301 9.9173200348
 H -3.4022615259 10.1503576784 10.7616759516
 C -3.5803882011 10.9371356698 8.7726953603
 H -4.6686824498 10.7665628364 8.7473531634
 C -2.9228200893 11.520034369 7.6807447391
 H -3.4802883058 11.8185980485 6.778583222
 C -1.5372549623 11.7280179787 7.7571012992
 H -1.0052239393 12.1882188938 6.909006425
 C -0.6578099087 10.4496901915 11.3158895985
 C 0.0351023623 11.7494635982 11.8244313749
 C -0.6721581103 12.9668933469 11.9168588729
 H -1.7221154478 13.0176801221 11.5906701353
 C -0.0453674943 14.1210593215 12.4158971394
 H -0.6115400214 15.0642986902 12.4796397531
 C 1.2984030548 14.0761463948 12.8271078772
 H 1.7915202563 14.9825224935 13.2134110474
 C 2.0075800627 12.8661163182 12.7368000269
 H 3.0620911717 12.8210903689 13.0545630404
 C 1.3765327892 11.7118399361 12.2423540752
 H 1.9162569179 10.7598706035 12.1497411194
 C -1.5945413069 10.0001585048 12.4990799563
 C 5.9519254311 13.3003824157 4.6942281411
 C 7.9078184129 10.0000497296 6.4188368462
 H 8.113811416 10.95294687 5.8998051602
 H 8.0273406285 9.1510585923 5.714064273
 C 8.7069022955 9.7984809746 7.7027988364
 H 8.8230792167 10.7644092246 8.2378600441
 H 9.7145330356 9.3796114397 7.5081461204
 C 7.7966938866 8.8420892436 8.4929787949
 H 7.9832937463 8.8619634844 9.5853879003
 H 7.9412269681 7.7996691515 8.1411270129
 C 6.3875852927 9.3409529998 8.1426921094
 H 5.6517580141 8.5201467879 8.0139810975
 H 6.0106949366 10.0809005796 8.879369691
 C 3.0201517431 8.0049059665 12.088313601
 H 3.6370732636 7.3088697847 11.4853234102
 H 2.872525033 8.9557662614 11.5314253647
 C 2.2871783095 8.4286912344 14.3296471137
 H 2.4314983081 8.2355048476 15.4117368199
 H 1.8921080815 9.4582351842 14.2102915276
 C 3.5693163368 8.2316755956 13.5012517693
 H 4.1247010588 7.3343116596 13.8460729433
 H 4.2580208533 9.0992151843 13.545916013
 C 1.3328862673 7.4253704891 13.6875046878
 H 1.4612130536 6.3998146586 14.0934612376
 H 0.2684494729 7.7159098995 13.7503186934

#=============================END

182
4meso S=4
 Cr 0.1586442325 7.4842307871 10.8533641529
 Cr 5.0693691977 9.9459009234 5.4602740496
 F 6.3005347783 8.580902353 3.4522060082
 F 6.8346206066 6.4946342322 3.070750757
 F 7.6425484697 7.5276636524 4.8075554208
 F -1.8580008357 8.8609374152 12.34986928
 F -0.4013115236 9.8109496636 13.6614396535
 F -2.1221209001 10.9449717146 12.9641397687
 O -1.2887086093 7.7721204073 9.3648762413
 O -0.1332355156 5.6248868503 10.4617529515
 O 5.0460315479 8.0043567401 5.8245109809
 O 3.3994121015 9.8335331437 4.2211391735
 O 5.3395341247 11.7932001657 4.9458749163
 O 0.5151353935 9.3936614482 11.0514744169
 O 6.7483128839 10.1135514833 6.6838605518
 O 1.5890883084 7.1214782353 12.3358630197
 C -2.5656658287 7.0561096908 9.4382606196
 H -3.3209473161 7.7831927941 9.8048424593
 H -2.4449083743 6.2228138048 10.1564278237
 C -2.8483994325 6.5737703522 8.0113376227
 H -3.9338067404 6.5498548249 7.7872486391
 H -2.4439029478 5.5511045214 7.8712861441
 C -2.0704221799 7.5812766097 7.1457941595
 H -1.8312966324 7.1944563117 6.1349251663
 H -2.6335142826 8.5317441988 7.0340624244
 C -0.8149357446 7.807470616 7.9854793194
 H -0.0703652649 6.993113644 7.8436438477
 H -0.3363082909 8.7943670883 7.8289587443
 C 0.0327707725 4.3303022607 10.8867480236
 C 1.5286064999 4.0095238228 11.25570197
 C 2.6234883168 4.1812493246 10.3505462593
 C 3.9384269878 3.8991805527 10.8013955081
 H 4.7614848585 4.0154075847 10.0781768413
 C 4.2161295949 3.4857855117 12.1121686437
 H 5.2525168134 3.2744953267 12.4208310815
 C 3.1505376292 3.3462096703 13.0106605967
 H 3.3271986288 3.0270353538 14.0505764625
 C 1.8408064174 3.6035795186 12.5759630589
 H 1.0235062921 3.4731599304 13.297616782
 C 2.5767307703 4.6308058878 8.9146653657
 C 2.7001077616 3.6848830669 7.8739200109
 H 2.6870720737 2.6111722434 8.1178696501
 C 2.8232916282 4.0923399228 6.5381566026
 H 2.9081662057 3.3331376264 5.74461987
 C 2.8857245783 5.4618197149 6.1928258021
 C 2.7784935385 6.4096727194 7.2346336176
 H 2.862705143 7.4792863043 6.9979364261
 C 2.6110556598 5.9977357659 8.5664017773
 H 2.5292868289 6.7595835982 9.3585095927
 C 2.959375271 5.8569694864 4.7469241028
 C 1.8497284441 5.4804849598 3.9510398298
 H 1.0207179087 4.943770564 4.4398386103
 C 1.7797454307 5.7721734755 2.5805470698
 H 0.9039869522 5.4583481718 1.9904141121
 C 2.8411322758 6.4641753527 1.9806748126
 H 2.8168171586 6.7070545027 0.9061298723
 C 3.9534065475 6.8407032679 2.7521353139
 H 4.7727995933 7.3629285625 2.2426282087
 C 4.0549167988 6.5409443678 4.1300768191
 C 5.3047183287 6.9402507702 4.9736883524
 C 5.8360181083 5.679148386 5.7235914433
 C 6.0187201557 4.4544890442 5.04573297
 H 5.7284543895 4.3651203059 3.9877997316
 C 6.564150555 3.342661838 5.708799643
 H 6.6980435192 2.3944517795 5.1635558931
 C 6.935117547 3.4366612984 7.0616337625
 H 7.3619689245 2.564766304 7.5827312003
 C 6.7524936574 4.6525419814 7.7429506959
 H 7.0407232874 4.7392896327 8.8034289953
 C 6.2085743274 5.7635846036 7.0755118697
 H 6.0454946965 6.7150384492 7.5987439619
 C 6.5210884755 7.3615657476 4.062153229
 C 2.0598266479 9.5018564002 4.6928716027
 H 1.8111156131 10.1795369016 5.5377962007
 H 2.0760870963 8.4528371783 5.0468681872
 C 1.1496192667 9.7248651126 3.4816140516
 H 0.1171820672 9.9932479766 3.7830481766
 H 1.1015469909 8.8030989042 2.8653487406
 C 1.8714888474 10.853453838 2.7221423671
 H 1.5951267655 10.9022454853 1.6495976138
 H 1.6559617165 11.8397147701 3.1792947054
 C 3.3447563956 10.4957081581 2.919279189
 H 3.7056061827 9.7707784799 2.1569940221
 H 4.0253397933 11.3665375691 2.9698405341
 C 5.1779491261 13.0901867464 5.3883188906
 C 5.7047155057 13.2654807908 6.8647693925
 C 7.0677448141 13.6440327753 6.9781416019
 H 7.6193080227 13.8939227091 6.0608659693
 C 7.7448162175 13.7347196235 8.2022501546
 H 8.8003786756 14.0507180762 8.2203131012
 C 7.0623925769 13.4403997004 9.3914419608
 H 7.5632251308 13.5182247326 10.3697340741
 C 5.7178217295 13.0567083386 9.3129453984
 H 5.1576992843 12.8355995744 10.2356397049
 C 5.0182851087 12.9547693926 8.081026694
 C 3.5782167611 12.5543464223 8.2548022965
 C 3.2000326082 11.1979933779 8.3629562092
 H 3.9602848489 10.410345593 8.2265493225
 C 1.8739967991 10.8322069711 8.6517481511
 H 1.6079566519 9.7721036755 8.7644344409
 C 0.8741530836 11.8149778836 8.8248818813
 C 1.2589688013 13.1716528676 8.7288918656
 H 0.5006116167 13.9562729638 8.8783230462
 C 2.5879951779 13.5353249562 8.4738389442
 H 2.8627020923 14.5997033492 8.4298742172
 C -0.5832147875 11.4838754663 8.974575362
 C -1.1920380346 10.8812440518 10.1191577406
 C -2.5906246167 10.6769421391 10.0914160723
 H -3.0967343659 10.2252250695 10.9533295586
 C -3.3844637798 11.0547679147 8.9961085651
 H -4.4726842722 10.8845630196 9.0283316206
 C -2.7881360456 11.6534525107 7.8777172472
 H -3.3941764061 11.9650890077 7.0120649399
 C -1.4007898248 11.8612903635 7.8807917964
 H -0.9156734062 12.3342275615 7.0117202542
 C -0.3139504744 10.4664188506 11.3384486847
 C 0.4889289103 11.7034683625 11.840925392
 C -0.1330145349 12.9572814649 12.0188386661
 H -1.1940699179 13.0850317018 11.7547353564
 C 0.5922211103 14.0494857323 12.5239307795
 H 0.0922188638 15.0227675892 12.6546012937
 C 1.9505705114 13.904352494 12.8566792899
 H 2.5208503081 14.7619295377 13.248280474
 C 2.5746903165 12.6567827747 12.6827639138
 H 3.6391928211 12.532945599 12.9411542086
 C 1.8454543786 11.5645522718 12.182443592
 H 2.3171175617 10.5841160152 12.029053874
 C -1.1868061577 10.043784024 12.5794234957
 C 8.062650018 10.4542432039 6.1438167543
 H 8.0266781317 11.5103037182 5.8163774694
 H 8.2567559385 9.80141681 5.2682966428
 C 9.0382494435 10.1806991431 7.2913229606
 H 9.1379031553 11.0809664967 7.9338936806
 H 10.0463064915 9.9040926685 6.9227203195
 C 8.3397638188 9.0442737966 8.0621538814
 H 8.6928745797 8.9415348019 9.1079821137
 H 8.4857914277 8.072779769 7.5457139373
 C 6.8733726923 9.4655242829 7.9791124099
 H 6.1504865149 8.6265228897 7.9892591812
 H 6.6045647763 10.2076729975 8.7639739057
 C 2.9627634858 7.5779881523 12.1460382947
 H 3.4728228922 6.8523427374 11.4802528819
 H 2.9149691915 8.573222836 11.6542370922
 C 2.3372969723 7.9126593336 14.4360471557
 H 2.4872632778 7.6301319709 15.4973834123
 H 2.0555134771 8.9848356839 14.3951514869
 C 3.5679775462 7.6377625548 13.5530578666
 H 4.0288760201 6.6627440839 13.8161259813
 H 4.3485169639 8.4202057926 13.6369250317
 C 1.2616796143 7.0674065704 13.7574462776
 H 1.2923108401 6.0021007179 14.0742096476
 H 0.2365184856 7.4606297546 13.89044392
 C 5.9488038304 14.0720186828 4.4435940054
 C 6.6669946856 13.5443389386 3.3555019261
 C 5.9353745503 15.4711567957 4.634555953
 C 7.3650433973 14.3915685607 2.4754911014
 H 6.6651656098 12.4525800529 3.2212371026
 C 6.6277366287 16.3186423193 3.7541050909
 H 5.3852068539 15.904504474 5.4832561039
 C 7.3475263946 15.782547256 2.6704651885
 H 7.9250570866 13.9593577814 1.6301236712
 H 6.6069813578 17.4082023673 3.9183497468
 H 7.8920423695 16.4486786153 1.9820185593
 C -0.9191130181 3.970593775 12.0783118385
 C -1.5894212613 5.0006467908 12.7610669154
 C -1.1539404762 2.6380014743 12.4913681875
 C -2.4573713745 4.7246184481 13.8341039166
 H -1.4323750927 6.0408139071 12.4342418776
 C -2.0236449195 2.3556347876 13.5568924556
 H -0.6504153237 1.8080224826 11.9736872464
 C -2.6782247418 3.3985071953 14.2379026052
 H -2.9676292962 5.5542852772 14.3497024326
 H -2.1926181649 1.3087635891 13.8569698493
 H -3.3605012727 3.175730233 15.0738019437
 C -0.4685799572 3.4290074639 9.6771261668
 C 3.6656657549 13.4842740758 5.184541641
 F -0.1269241451 3.9339322949 8.472863078
 F -1.827767289 3.3351590265 9.6606936263
 F 0.0171548676 2.1556403285 9.7313141375
 F 3.319352434 14.6425973494 5.8093001725
 F 2.8060975158 12.5221207858 5.6028889716
 F 3.38994259 13.6608300981 3.860730964

#=============================END

182
4meso S=2
 Cr  0.2241296399 7.6298497602 10.8131628784
 Cr  5.0666058519 9.8691126352 5.4680220382
 F  6.3181135103 8.5630306517 3.4216290688
 F  6.8979684208 6.4947120675 3.0102547547
 F  7.6750608109 7.5162015268 4.7676617287
 F  -2.0864439597 8.9980852338 12.4164457364
 F  -0.6203645788 9.91310192 13.7423405189
 F  -2.2982900194 11.0917338251 13.0117319271
 O  -1.2400171356 7.864562692 9.3672646091
 O  0.0158574504 5.7990331625 10.4881052469
 O  5.0691926152 7.9213391376 5.7820042327
 O  3.4285633779 9.7623220875 4.1847057451
 O  5.3294566445 11.7309282637 5.0056937431
 O  0.3495177611 9.4745625592 11.1890594955
 O  6.7027077299 10.0323583735 6.7476475144
 O  1.7207830456 7.3156578988 12.2174081632
 C  -2.5458112539 7.2235276479 9.5521634021
 H  -3.2278508939 7.9985775236 9.9582384053
 H  -2.4229501079 6.4015092546 10.2834816797
 C  -2.9630590676 6.7262722411 8.1618325582
 H  -4.0588772535 6.7934822068 8.0082825231
 H  -2.6624040779 5.6671612177 8.031558402
 C  -2.1605700407 7.6325835844 7.2104531535
 H  -2.0166262063 7.1889623166 6.2048320554
 H  -2.6509523708 8.6218172802 7.0923532887
 C  -0.8425732185 7.7853921446 7.9665352603
 H  -0.1785174569 6.9036903012 7.8330729083
 H  -0.28951586 8.7157736283 7.7304063512
 C  0.1281472139 4.4791934383 10.8624314425
 C  1.6089462589 4.0918024849 11.2149380259
 C  2.69546259 4.1523159652 10.2856712763
 C  3.9927422001 3.7829937269 10.7248173753
 H  4.8093222237 3.8148479521 9.9859302525
 C  4.2630065478 3.3982501518 12.0455742699
 H  5.2859911483 3.1188311995 12.3445957993
 C  3.209332501 3.3804062455 12.9689159382
 H  3.3827222528 3.0913549763 14.0180506023
 C  1.9141357131 3.7179466794 12.5462156154
 H  1.1019347944 3.6737280365 13.2839989802
 C  2.652189928 4.5775364167 8.8442833003
 C  2.8359234904 3.6215842874 7.8211219261
 H  2.8765059667 2.5527169484 8.0836855589
 C  2.9519212615 4.0126245544 6.4792977109
 H  3.0833093279 3.2466248915 5.6988035014
 C  2.9495808794 5.3780939628 6.114461009
 C  2.7744105757 6.3346623634 7.1386826513
 H  2.7947072025 7.4033638858 6.8850452543
 C  2.6078081905 5.9386421031 8.4741446946
 H  2.4418231982 6.7053270596 9.2484244769
 C  3.023727922 5.7656015873 4.6664514683
 C  1.9252736115 5.3715515504 3.8645761305
 H  1.1031694853 4.8193410421 4.3477873488
 C  1.857901977 5.6669311681 2.4944753071
 H  0.9911852632 5.3397356326 1.8982754459
 C  2.9094155286 6.3808717929 1.9028484192
 H  2.8855491798 6.6279033975 0.8292211531
 C  4.0115998367 6.7738921852 2.6809331271
 H  4.8246470761 7.3121572646 2.1777546755
 C  4.1108805403 6.4694582017 4.0577864087
 C  5.3499159277 6.879096353 4.9121701478
 C  5.9001313763 5.6142007502 5.6419672101
 C  6.1099143115 4.4059174121 4.9427975279
 H  5.8295075237 4.3314927997 3.8810638651
 C  6.6700370063 3.2917531492 5.5894757402
 H  6.8257362642 2.3566195761 5.0276496486
 C  7.0283574162 3.3669200924 6.9469939886
 H  7.4668800855 2.4931222822 7.4551245278
 C  6.8180237368 4.5661258483 7.649511334
 H  7.094418865 4.6375607266 8.7142602506
 C  6.2598968966 5.6798135373 6.9983727439
 H  6.0739654913 6.6175932471 7.5380769097
 C  6.5609695592 7.3395314413 4.0133095111
 C  2.0814861781 9.4036604925 4.6133459313
 H  1.8024693806 10.0591997704 5.4663176805
 H  2.100731496 8.3470923348 4.9440374659
 C  1.1995739138 9.6423404048 3.3838769007
 H  0.157489472 9.895805744 3.6643082771
 H  1.174797438 8.7320355697 2.7495746173
 C  1.9293764156 10.7912597882 2.6638114075
 H  1.6797695144 10.8571949161 1.5856374164
 H  1.6929690199 11.7669096105 3.1331238505
 C  3.4004337656 10.4435176478 2.8919867557
 H  3.7870184184 9.7339163339 2.1279725709
 H  4.0708552429 11.3199141521 2.9728749266
 C  5.1333744841 13.0162462273 5.4684009146
 C  5.6424003832 13.1754662975 6.9533007019
 C  7.006455786 13.547010463 7.0790350967
 H  7.563323769 13.8058874735 6.1673522971
 C  7.6774078965 13.6199165888 8.3074110497
 H  8.7339020451 13.9320557339 8.335091717
 C  6.9877675019 13.3119895182 9.489125746
 H  7.4838420298 13.3746326227 10.4709294109
 C  5.6417250417 12.9367649203 9.3987348389
 H  5.0755264933 12.7085953072 10.3159759317
 C  4.9471413234 12.8555126676 8.1621509337
 C  3.5013250768 12.4714832351 8.3266745563
 C  3.1063611833 11.1205549415 8.4430466058
 H  3.8576622153 10.3232884414 8.3149658082
 C  1.7734335828 10.7724643644 8.7235412779
 H  1.4954828147 9.7139405946 8.8366582954
 C  0.7839260324 11.7682612148 8.8798118084
 C  1.1861408835 13.11944011 8.7776241808
 H  0.4356876733 13.9140074503 8.913351251
 C  2.5211429717 13.4656228297 8.5303755066
 H  2.8085874869 14.5263267494 8.4811847885
 C  -0.6820579348 11.4644339654 9.0107673772
 C  -1.330105593 10.9357693251 10.1696874587
 C  -2.7351203533 10.783087958 10.1305743061
 H  -3.2709584296 10.4007279912 11.0077920892
 C  -3.4967975687 11.1301415017 9.002532432
 H  -4.5909375973 11.001896573 9.0247416944
 C  -2.860812748 11.6441512523 7.8643732679
 H  -3.4408921871 11.9284417066 6.9719445739
 C  -1.467442123 11.8082844712 7.8834600427
 H  -0.9524692425 12.2235310697 7.0021968469
 C  -0.4886290613 10.5573110383 11.4223217666
 C  0.3130746584 11.7974051358 11.9112731534
 C  -0.2924287545 13.0663784178 12.0214146768
 H  -1.3402993933 13.2025144793 11.7126079064
 C  0.4342353365 14.162421042 12.5162732771
 H  -0.0512821486 15.1486103657 12.5937184032
 C  1.7756613254 14.0044517339 12.9068535356
 H  2.3466879446 14.8651044368 13.2905331536
 C  2.3821773986 12.7404387742 12.8022374913
 H  3.4330364478 12.6069849019 13.1073167984
 C  1.652044057 11.6445954444 12.3119239257
 H  2.1060870288 10.6486969421 12.2134400527
 C  -1.3884327178 10.1520449502 12.6489244027
 C  8.0320666013 10.3801522443 6.2500091789
 H  8.0061323394 11.4418426607 5.9403644254
 H  8.2502445893 9.7424971276 5.3691159957
 C  8.9749780904 10.0853281549 7.4191664107
 H  9.0557398075 10.9732650929 8.0812851677
 H  9.9932261879 9.815916565 7.0739937403
 C  8.2558103427 8.9338979263 8.1473822248
 H  8.5793211443 8.810318321 9.2005161382
 H  8.4178256956 7.9730116841 7.6159113549
 C  6.7916639361 9.3557655383 8.0312395566
 H  6.0699209726 8.5159289632 8.0027568509
 H  6.4996972592 10.0805179019 8.824057939
 C  3.1099444764 7.6687444477 11.9600093569
 H  3.5054099413 6.9646621901 11.2007558405
 H  3.1379764289 8.7044089055 11.5541302142
 C  2.6803540849 7.9437668814 14.295413345
 H  2.8517766349 7.5819838599 15.3290993262
 H  2.5576896457 9.0465946311 14.3331838344
 C  3.8048991401 7.5533284444 13.319443317
 H  4.1302724599 6.5063941971 13.494427854
 H  4.6959333819 8.2088911458 13.3910563747
 C  1.4510239266 7.2986522661 13.6532522938
 H  1.3194729164 6.2380938931 13.9585889144
 H  0.5134332854 7.8561799995 13.8331134291
 C  5.8943957711 14.0318816702 4.5518024838
 C  6.6269146245 13.5411794216 3.4559492857
 C  5.8585414239 15.4254964834 4.7763088766
 C  7.3163322023 14.4197676316 2.6003330974
 H  6.6444456629 12.4528418581 3.2971528953
 C  6.5422070438 16.3043386965 3.9200826743
 H  5.2980002809 15.8298709578 5.6324746893
 C  7.2757226687 15.8053586583 2.8279796913
 H  7.8880620828 14.0165363771 1.748516648
 H  6.5039906866 17.3891957353 4.1102514899
 H  7.8134683647 16.4960290316 2.1586581938
 C  -0.828580715 4.131740442 12.0507806309
 C  -1.4402672513 5.1695086057 12.7759462441
 C  -1.1101822639 2.7974232652 12.4259527364
 C  -2.3037093619 4.894601219 13.8530023019
 H  -1.233864508 6.2136157817 12.4846332333
 C  -1.9750776743 2.518790146 13.4961826229
 H  -0.6461429007 1.9640992348 11.8777399856
 C  -2.5756255306 3.5667198202 14.218121385
 H  -2.768483669 5.7285744233 14.4033911798
 H  -2.1820828399 1.4710994145 13.7680624349
 H  -3.2542991512 3.3464815356 15.0576687194
 C  -0.4179524437 3.6402561216 9.6281564003
 C  3.616681184 13.3794175598 5.2497533563
 F  -0.0691427243 4.1695397788 8.4370226346
 F  -1.7809221783 3.6010115614 9.6239846931
 F  0.0169404817 2.3496454267 9.6394249606
 F  3.2378862651 14.5273913643 5.8739907745
 F  2.7726142433 12.3971078067 5.6533041576
 F  3.3542162299 13.5569657038 3.9232137743

#=============================END

64
(rac-Lig2)2- S=0
 F -6.4808731455 -0.4602565401 0.3686630738
 F -7.5970106516 0.981493586 -0.8340785192
 F -6.366004941 -0.5501076208 -1.7990255976
 F 4.3969998228 3.1515226811 1.7652161626
 F 4.4192195307 5.1225200951 0.8128640791
 F 4.427226564 3.3070235897 -0.4015907691
 O -4.0270387101 0.3975354393 -0.6775231856
 O 1.9689550627 2.462052278 0.6445498058
 C -5.0683671213 1.21984898 -0.6753350252
 C -6.3800672463 0.3167228852 -0.7431557917
 C -5.2835499399 2.0350785605 0.6670219293
 C -6.1894317265 3.1024506017 0.8244448592
 H -6.7770194547 3.4481869903 -0.0423991026
 C -6.342655391 3.7323642528 2.0739223747
 H -7.0447133749 4.5785220282 2.1830436133
 C -5.5943354705 3.2933308933 3.1827111335
 H -5.7061043629 3.7929693203 4.1609972069
 C -4.6901319989 2.2243017957 3.0295089837
 H -4.0903820351 1.8844698349 3.8920121198
 C -4.5389991375 1.604620616 1.7783265622
 H -3.8360359742 0.7763166661 1.5813049627
 C -5.0023282697 2.2225591968 -1.8838241843
 C -3.9837677257 3.2355669789 -1.9424469956
 C -3.9086982356 4.0589917154 -3.0955635903
 H -3.1123826868 4.8204899007 -3.1292250213
 C -4.7754776456 3.9159393352 -4.1911774242
 H -4.6706506147 4.5720573577 -5.0725256058
 C -5.7566834484 2.915899738 -4.1435871684
 H -6.4529011973 2.7680013172 -4.9884969701
 C -5.8577812076 2.0958945194 -3.006540745
 H -6.6457385253 1.332146249 -2.9960084277
 C -2.9534082035 3.5345403073 -0.891054642
 C -2.7927322733 4.8690537453 -0.4441518403
 H -3.5048510788 5.6403550593 -0.7835591392
 C -1.7610205392 5.2219225703 0.4373081784
 H -1.6754164514 6.2660498037 0.7832657013
 C -0.810486614 4.2676988843 0.8759513458
 C -0.9540652977 2.9369514035 0.4102086674
 H -0.174338371 2.2148462355 0.7032345942
 C -2.0186179606 2.5726132114 -0.4335804587
 H -2.1876809062 1.5252131374 -0.7329865588
 C 0.1872951258 4.661062132 1.9276877148
 C -0.3770890134 5.2554509336 3.0859256045
 H -1.4734942277 5.3634913065 3.1227217015
 C 0.3958563485 5.6703654979 4.1825298728
 H -0.0893681735 6.1164644592 5.0678586563
 C 1.7848889517 5.4886831008 4.1306808781
 H 2.4260094974 5.7962066217 4.9761744604
 C 2.3676888293 4.9129380895 2.9885927968
 H 3.4589540918 4.7978212553 2.9748925748
 C 1.6137071538 4.4922875211 1.8648041077
 C 2.2814510425 3.7515815394 0.6500168679
 C 1.945071665 4.5346729054 -0.6865618508
 C 1.9994363468 5.9345610946 -0.8350354008
 H 2.2505917304 6.5634894763 0.0353563323
 C 1.7287942181 6.5329729113 -2.0800731148
 H 1.7592686855 7.6327139364 -2.1821360858
 C 1.408139316 5.7330408535 -3.1933721386
 H 1.1858111669 6.2015860626 -4.1681592957
 C 1.3561118442 4.3329106973 -3.0491270678
 H 1.0917539075 3.701100006 -3.9151683293
 C 1.6220918958 3.7438315305 -1.8023136856
 H 1.5800879527 2.6570152376 -1.6122401838
 C 3.8711145992 3.8492832322 0.7149639944

#=============================END

64
(meso-Lig2)2- S=0
 F -4.2143667465 -4.1837795206 0.3569576012
 F -4.0409339133 -3.2386156205 -1.6035041131
 F -4.285228612 -2.0035146125 0.1643449224
 O 6.0895674705 -4.7609785422 0.5514061041
 O -1.7282606737 -1.8516491461 -0.8506550526
 C 6.4129805411 -3.6314909528 -0.0722969322
 C 5.9179824 -3.6340753907 -1.5686422897
 C 4.5186321709 -3.5605309582 -1.9052668976
 C 4.1454599107 -3.6721300117 -3.2716801612
 H 3.0705901249 -3.6419616372 -3.5114704442
 C 5.0740459791 -3.8558252875 -4.3067975963
 H 4.7303310704 -3.9467261831 -5.3516290209
 C 6.4344441028 -3.938869339 -3.9793789813
 H 7.1971306576 -4.0889035757 -4.7642286198
 C 6.8304126192 -3.8292477262 -2.6359986416
 H 7.9035456435 -3.892433141 -2.4180729215
 C 3.3697075864 -3.3927966916 -0.95483541
 C 3.2186379603 -4.1956723347 0.20230758
 H 4.0680790156 -4.8488516413 0.4786780459
 C 2.0541863516 -4.1038841658 0.9791233264
 H 1.9574445709 -4.7549572575 1.8650425005
 C 0.9916720944 -3.2198311082 0.6555310956
 C 1.1427456287 -2.416948317 -0.5016075975
 H 0.2933060494 -1.763765064 -0.7779768742
 C 2.3071956301 -2.5087405711 -1.2784261547
 H 2.4039387681 -1.8576676524 -2.1643453795
 C -0.1572407857 -3.0520916294 1.6059772924
 C 0.2159618848 -2.9404960386 2.9723825945
 H 1.2908368797 -2.9706628407 3.2121495704
 C -0.7125995443 -2.7568026552 4.0075213813
 H -0.3688595613 -2.6658996312 5.0523443865
 C -2.073005248 -2.6737564941 3.6801360878
 H -2.8356722111 -2.5237225519 4.4650047939
 C -2.4690055288 -2.7833779387 2.3367656015
 H -3.5421450281 -2.7201931557 2.1188662048
 C -1.5566021544 -2.9785563994 1.2693876643
 C -2.051656628 -2.9811327295 -0.2269373692
 C -1.5744536322 -4.3105840272 -0.9423088075
 C -1.5827990142 -5.587967817 -0.3494305245
 H -1.889185564 -5.6949794487 0.7043964427
 C -1.1931684556 -6.7219900344 -1.0867460183
 H -1.1829318764 -7.7157838056 -0.6050688005
 C -0.8027111599 -6.5905195454 -2.4323170881
 H -0.4857651867 -7.4776250845 -3.0076844154
 C -0.8003606733 -5.3157548961 -3.0313340834
 H -0.4860933302 -5.2053307417 -4.0843396588
 C -1.1806813522 -4.1881951729 -2.286342008
 H -1.1830655801 -3.1594668885 -2.6868276152
 C -3.6397658635 -3.1113392942 -0.3093323925
 C 5.9357079968 -2.3020538178 0.6430508847
 C 5.9440127041 -1.0246757191 0.0501606732
 C 5.5419016238 -2.4244488135 1.9870730227
 C 5.5543081864 0.1093358403 0.7874533456
 H 6.2504229134 -0.9176615233 -1.0036593717
 C 5.1615070144 -1.2968992854 2.7320430187
 H 5.5443215366 -3.4531737775 2.3875673463
 C 5.1638168414 -0.0221397819 2.133014197
 H 5.54404056 1.1031243256 0.3057658693
 H 4.8472133678 -1.4073283779 3.7850402978
 H 4.8468139978 0.8649568803 2.7083638384
 C 8.001081413 -3.501242969 0.0101928294
 F 8.6466085808 -4.6090522374 -0.4634358143
 F 8.4021484976 -3.373957177 1.3043952784
 F 8.5756969787 -2.4287802974 -0.6560507424

#=============================END

13
THF S=0
 C -1.4781396172 2.212594584 0.7350536064
 O -0.6580700092 1.4849623137 -0.1720712595
 C 0.4413279909 2.3442780874 -0.4511291761
 C -0.1633061294 3.7632430455 -0.6023817583
 C -1.4857627306 3.6725972923 0.2150487894
 H -2.478070114 1.7334557384 0.7575996649
 H -1.0519988544 2.171880506 1.770890503
 H 1.180037863 2.3250961586 0.3915555098
 H 0.9512283896 1.9685656111 -1.3614994702
 H 0.5235486108 4.5479377047 -0.2250361989
 H -0.3726774373 3.9908318324 -1.6671290474
 H -1.5306248424 4.4070082031 1.0448185252
 H -2.3648251898 3.8544215128 -0.4357276882
